# Supplementary material for: Reference data on thickness and mechanics of tissue layers and anthropometry of musculoskeletal extremities
Source: Sci Data. 2018 Sep 25;5:180193. doi: 10.1038/sdata.2018.193 (PMC6154283; doi:10.1038/sdata.2018.193)
Supplement: Supplementary file 1 [file sdata2018193-isa1.zip]

Archive with 5 entries (5 files):
- i_Investigation.txt
- s_study_Erdemir.txt
- a_manual_Erdemir.txt
- a_ultrasound_Erdemir.txt
- a_forcemeasurement_Erdemir.txt
