# Supplementary material for: Reference data on thickness and mechanics of tissue layers and anthropometry of musculoskeletal extremities
Source: Sci Data. 2018 Sep 25;5:180193. doi: 10.1038/sdata.2018.193 (PMC6154283; doi:10.1038/sdata.2018.193)
Supplement: Supplementary file 1 [file sdata2018193-isa1.zip › i_Investigation.txt]

# Investigation File generated for Scientific Data with Investigation File Authoring Tool version 0.1.0 on 20/08/2018 - This metadata file is CC0
ONTOLOGY SOURCE REFERENCE
Term Source Name	NCBITAXON	UO	PATO	OBI	ERO	EFO	XCO	UBERON	MMO	CMO
Term Source File	http://data.bioontology.org/ontologies/NCBITAXON	http://data.bioontology.org/ontologies/UO	http://data.bioontology.org/ontologies/PATO	http://data.bioontology.org/ontologies/OBI	http://data.bioontology.org/ontologies/ERO	http://data.bioontology.org/ontologies/EFO	http://data.bioontology.org/ontologies/XCO	http://data.bioontology.org/ontologies/UBERON	http://data.bioontology.org/ontologies/MMO	http://data.bioontology.org/ontologies/CMO
Term Source Version	2016AB	unknown	unknown	2014-08-18	2013-08-02	2.98	4.18	releases/2014-06-15	2.27	2.41
Term Source Description	National Center for Biotechnology Information (NCBI) Organismal Classification	Units of Measurement Ontology	Phenotypic Quality Ontology	Ontology for Biomedical Investigations	Eagle-I Research Resource Ontology	Experimental Factor Ontology	Experimental Conditions Ontology	Uber Anatomy Ontology	Measurement Method Ontology	Clinical Measurement Ontology
INVESTIGATION
Investigation Identifier
Investigation Title
Investigation Description
Investigation Submission Date
Investigation Public Release Date
INVESTIGATION PUBLICATIONS
Investigation PubMed ID
Investigation Publication DOI
Investigation Publication Author List
Investigation Publication Title
Investigation Publication Status
Investigation Publication Status Term Accession Number
Investigation Publication Status Term Source REF
INVESTIGATION CONTACTS
Investigation Person Last Name
Investigation Person Mid Initials
Investigation Person First Name
Investigation Person Address
Investigation Person Phone
Investigation Person Fax
Investigation Person Email
Investigation Person Affiliation
Investigation Person Roles
Investigation Person Roles Term Accession Number
Investigation Person Roles Term Source REF
STUDY
Study Identifier	10.1038/sdata.2018.193
Study Title	Reference data on thickness and mechanics of tissue layers and anthropometry of musculoskeletal extremities
Study Submission Date	20/12/2017
Study Public Release Date	25/09/2018
Study Description	http://www.nature.com/articles/sdata2018193#abstract
Study File Name	s_study_Erdemir.txt
Comment[Subject Keywords]	//;//;//
Comment[Manuscript Licence]	CC BY-4.0
Comment[Experimental Metadata Licence]	CC0
Comment[Supplementary Information File Name]	
Comment[Supplementary Information File Type]	x-zip-compressed
Comment[Supplementary Information File URL]	http://www.nature.com/articles/sdata2018193#supplementary-information
Comment[Data Repository]	SimTK
Comment[Data Record Accession]	doi:10.18735/S5R97F
Comment[Data Record URI]	https://doi.org/10.18735/S5R97F
STUDY DESIGN DESCRIPTORS
Study Design Type	organism part comparison design	stimulus or stress design	biomechanics data analysis objective
Study Design Type Term Accession Number	OBI:0001422	OBI:0001396	ERO:0100133
Study Design Type Term Source REF	OBI	OBI	ERO
STUDY PUBLICATIONS
Study PubMed ID
Study Publication DOI
Study Publication Author List
Study Publication Title
Study Publication Status
Study Publication Status Term Accession Number
Study Publication Status Term Source REF
STUDY FACTORS
Study Factor Name	imaged body part	activity level	sex	ethnicity	bulk tissue load state
Study Factor Type	animal body part	physical activity measurement	biological sex	ethnic group	experimental condition
Study Factor Type Term Accession Number	http://www.ebi.ac.uk/efo/EFO_0000808	http://www.ebi.ac.uk/efo/EFO_0008002	PATO:0000047	http://www.ebi.ac.uk/efo/EFO_0001799	XCO:0000000
Study Factor Type Term Source REF	EFO	EFO	OBI	EFO	XCO
STUDY ASSAYS
Study Assay Measurement Type	anthropometric measurement	anatomical structure	tissue force analysis
Study Assay Measurement Type Term Accession Number	http://www.ebi.ac.uk/efo/EFO_0004302	UBERON:0000061	MMO:0000206
Study Assay Measurement Type Term Source REF	EFO	UBERON	MMO
Study Assay Technology Type	anthropometric tape	ultrasound method	force transducer
Study Assay Technology Type Term Accession Number	MMO:0000120	MMO:0000024	ERO:0001603
Study Assay Technology Type Term Source REF	MMO	MMO	ERO
Study Assay Technology Platform	""	""	""
Study Assay File Name	a_manual_Erdemir.txt	a_ultrasound_Erdemir.txt	a_forcemeasurement_Erdemir.txt
STUDY PROTOCOLS
Study Protocol Name	Subjects Overview	Anthropometric Measurements	Ultrasound Image Acquisition	Thickness Analysis
Study Protocol Type	selection	body morphological measurement	ultrasound method	data analysis
Study Protocol Type Term Accession Number	OBI:0001928	CMO:0000021	MMO:0000024	ERO:0001309
Study Protocol Type Term Source REF	OBI	CMO	MMO	ERO
Study Protocol Description				
Study Protocol URI	""	""	""	""
Study Protocol Version				
Study Protocol Parameters Name	""	""	""	""
Study Protocol Parameters Name Term Accession Number	""	""	""	""
Study Protocol Parameters Name Term Source REF	""	""	""	""
Study Protocol Components Name	""	""	""	""
Study Protocol Components Type	""	""	""	""
Study Protocol Components Type Term Accession Number	""	""	""	""
Study Protocol Components Type Term Source REF	""	""	""	""
STUDY CONTACTS
Study Person Last Name	Neumann	Owings	Schimmoeller	Nagle	Colbrunn	Landis	Jelovsek	Wong	Ku	Erdemir
Study Person First Name	Erica E.	Tammy M.	Tyler	Tara F.	Robb W.	Benjamin	J. Eric	Mike	Joy P.	Ahmet
Study Person Mid Initials										
Study Person Email	""	""	""	""	""	""	""	""	""	erdemira@ccf.org
Study Person Phone										
Study Person Fax										
Study Person Address										
Study Person Affiliation	Department of Biomedical Engineering, Cleveland Clinic, Cleveland, Ohio, USA	Department of Biomedical Engineering, Cleveland Clinic, Cleveland, Ohio, USA	Department of Biomedical Engineering, Cleveland Clinic, Cleveland, Ohio, USA	Department of Biomedical Engineering, Cleveland Clinic, Cleveland, Ohio, USA	Department of Biomedical Engineering, Cleveland Clinic, Cleveland, Ohio, USA	Department of Biomedical Engineering, Cleveland Clinic, Cleveland, Ohio, USA	Department of Biomedical Engineering, Cleveland Clinic, Cleveland, Ohio, USA	Potrero Scientific, LLC, San Francisco, California, USA	Department of Bioengineering, Stanford University, Stanford, California, USA	Department of Biomedical Engineering, Cleveland Clinic, Cleveland, Ohio, USA
Study Person Roles										
Study Person Roles Term Accession Number										
Study Person Roles Term Source REF										
Comment[Study Person ORCID]										
Comment[Funder]										
Comment[FundRef ID]										
Comment[Funder Term Source REF]										
Comment[Grant Identifier]										
