# Supplementary material for: Reference data on thickness and mechanics of tissue layers and anthropometry of musculoskeletal extremities
Source: Sci Data. 2018 Sep 25;5:180193. doi: 10.1038/sdata.2018.193 (PMC6154283; doi:10.1038/sdata.2018.193)
Supplement: Supplementary file 1 [file sdata2018193-isa1.zip › s_study_Erdemir.txt]

Source Name	Characteristics[organism]	Term Source REF	Term Accession Number	Characteristics[organism part]	Term Source REF	Term Accession Number	Characteristics[age]	Unit	Term Source REF	Term Accession Number	Characteristics[sex]	Term Source REF	Term Accession Number	Characteristics[height]	Unit	Term Source REF	Term Accession Number	Characteristics[weight]	Unit	Term Source REF	Term Accession Number	Protocol REF	Sample Name	Factor Value[imaged body part]	Factor Value[activity level]	Factor Value[sex]	Factor Value[ethnicity]	Comment[race]	Factor Value[bulk tissue load state]
adult participant	Homo sapiens	NCBITAXON	NCBITaxon:9606	limb	UBERON	UBERON:0002101	44	year	UO	UO:0000036	male	PATO	PATO:0000384	178	centimeter	UO	UO:0000015	77	kilogram	UO	UO:0000009	Subjects Overview	MULTIS001	Upper Arm; Lower Arm; Upper Leg; Lower Leg	Moderately active	Male	Hispanic or Latino	White	minimal force; through indentation
adult participant	Homo sapiens	NCBITAXON	NCBITaxon:9606	limb	UBERON	UBERON:0002101	20	year	UO	UO:0000036	female	PATO	PATO:0000383	167.6	centimeter	UO	UO:0000015	63.5	kilogram	UO	UO:0000009	Subjects Overview	MULTIS002	Upper Arm; Lower Arm; Upper Leg; Lower Leg	Active	Female	Not Hispanic or Latino	White	minimal force; through indentation
adult participant	Homo sapiens	NCBITAXON	NCBITaxon:9606	limb	UBERON	UBERON:0002101	21	year	UO	UO:0000036	male	PATO	PATO:0000384	193	centimeter	UO	UO:0000015	82.6	kilogram	UO	UO:0000009	Subjects Overview	MULTIS004	Upper Arm; Lower Arm; Upper Leg; Lower Leg	Active	Male	Not Hispanic or Latino	White	minimal force; through indentation
adult participant	Homo sapiens	NCBITAXON	NCBITaxon:9606	limb	UBERON	UBERON:0002101	21	year	UO	UO:0000036	male	PATO	PATO:0000384	180	centimeter	UO	UO:0000015	72.6	kilogram	UO	UO:0000009	Subjects Overview	MULTIS005	Upper Arm; Lower Arm; Upper Leg; Lower Leg	Active	Male	Not Hispanic or Latino	Native Hawaiian or Other Pacific Islander	minimal force; through indentation
adult participant	Homo sapiens	NCBITAXON	NCBITaxon:9606	limb	UBERON	UBERON:0002101	20	year	UO	UO:0000036	female	PATO	PATO:0000383	173	centimeter	UO	UO:0000015	81.6	kilogram	UO	UO:0000009	Subjects Overview	MULTIS006	Upper Arm; Lower Arm; Upper Leg; Lower Leg	Active	Female	Not Hispanic or Latino	White	minimal force; through indentation
adult participant	Homo sapiens	NCBITAXON	NCBITaxon:9606	limb	UBERON	UBERON:0002101	20	year	UO	UO:0000036	female	PATO	PATO:0000383	161.3	centimeter	UO	UO:0000015	49.9	kilogram	UO	UO:0000009	Subjects Overview	MULTIS007	Upper Arm; Lower Arm; Upper Leg; Lower Leg	Moderately active	Female	Not Hispanic or Latino	White	minimal force; through indentation
adult participant	Homo sapiens	NCBITAXON	NCBITaxon:9606	limb	UBERON	UBERON:0002101	25	year	UO	UO:0000036	female	PATO	PATO:0000383	171	centimeter	UO	UO:0000015	66.5	kilogram	UO	UO:0000009	Subjects Overview	MULTIS008	Upper Arm; Lower Arm; Upper Leg; Lower Leg	Moderately active	Female	Hispanic or Latino	White	minimal force; through indentation
adult participant	Homo sapiens	NCBITAXON	NCBITaxon:9606	limb	UBERON	UBERON:0002101	41	year	UO	UO:0000036	female	PATO	PATO:0000383	162	centimeter	UO	UO:0000015	71.5	kilogram	UO	UO:0000009	Subjects Overview	MULTIS009	Upper Arm; Lower Arm; Upper Leg; Lower Leg	Moderately active	Female	Not Hispanic or Latino	Black or African American	minimal force; through indentation
adult participant	Homo sapiens	NCBITAXON	NCBITaxon:9606	limb	UBERON	UBERON:0002101	38	year	UO	UO:0000036	male	PATO	PATO:0000384	182	centimeter	UO	UO:0000015	84	kilogram	UO	UO:0000009	Subjects Overview	MULTIS010	Upper Arm; Lower Arm; Upper Leg; Lower Leg	Moderately active	Male	Not Hispanic or Latino	Black or African American	minimal force; through indentation
adult participant	Homo sapiens	NCBITAXON	NCBITaxon:9606	limb	UBERON	UBERON:0002101	50	year	UO	UO:0000036	male	PATO	PATO:0000384	170	centimeter	UO	UO:0000015	75.5	kilogram	UO	UO:0000009	Subjects Overview	MULTIS011	Upper Arm; Lower Arm; Upper Leg; Lower Leg	Active	Male	Not Hispanic or Latino	White	minimal force; through indentation
adult participant	Homo sapiens	NCBITAXON	NCBITaxon:9606	limb	UBERON	UBERON:0002101	22	year	UO	UO:0000036	male	PATO	PATO:0000384	171	centimeter	UO	UO:0000015	65	kilogram	UO	UO:0000009	Subjects Overview	MULTIS012	Upper Arm; Lower Arm; Upper Leg; Lower Leg	Moderately active	Male	Not Hispanic or Latino	Black or African American	minimal force; through indentation
adult participant	Homo sapiens	NCBITAXON	NCBITaxon:9606	limb	UBERON	UBERON:0002101	23	year	UO	UO:0000036	female	PATO	PATO:0000383	164	centimeter	UO	UO:0000015	55.5	kilogram	UO	UO:0000009	Subjects Overview	MULTIS013	Upper Arm; Lower Arm; Upper Leg; Lower Leg	Active	Female	Not Hispanic or Latino	White	minimal force; through indentation
adult participant	Homo sapiens	NCBITAXON	NCBITaxon:9606	limb	UBERON	UBERON:0002101	34	year	UO	UO:0000036	male	PATO	PATO:0000384	180.5	centimeter	UO	UO:0000015	77.6	kilogram	UO	UO:0000009	Subjects Overview	MULTIS014	Upper Arm; Lower Arm; Upper Leg; Lower Leg	Active	Male	Not Hispanic or Latino	White	minimal force; through indentation
adult participant	Homo sapiens	NCBITAXON	NCBITaxon:9606	limb	UBERON	UBERON:0002101	38	year	UO	UO:0000036	female	PATO	PATO:0000383	166.6	centimeter	UO	UO:0000015	106	kilogram	UO	UO:0000009	Subjects Overview	MULTIS015	Upper Arm; Lower Arm; Upper Leg; Lower Leg	Active	Female	Not Hispanic or Latino	Black or African American	minimal force; through indentation
adult participant	Homo sapiens	NCBITAXON	NCBITaxon:9606	limb	UBERON	UBERON:0002101	51	year	UO	UO:0000036	female	PATO	PATO:0000383	167	centimeter	UO	UO:0000015	70	kilogram	UO	UO:0000009	Subjects Overview	MULTIS016	Upper Arm; Lower Arm; Upper Leg; Lower Leg	Moderately active	Female	Hispanic or Latino	White	minimal force; through indentation
adult participant	Homo sapiens	NCBITAXON	NCBITaxon:9606	limb	UBERON	UBERON:0002101	22	year	UO	UO:0000036	female	PATO	PATO:0000383	158	centimeter	UO	UO:0000015	52	kilogram	UO	UO:0000009	Subjects Overview	MULTIS017	Upper Arm; Lower Arm; Upper Leg; Lower Leg	Moderately active	Female	Not Hispanic or Latino	Black or African American	minimal force; through indentation
adult participant	Homo sapiens	NCBITAXON	NCBITaxon:9606	limb	UBERON	UBERON:0002101	32	year	UO	UO:0000036	male	PATO	PATO:0000384	178	centimeter	UO	UO:0000015	76	kilogram	UO	UO:0000009	Subjects Overview	MULTIS018	Upper Arm; Lower Arm; Upper Leg; Lower Leg	Moderately active	Male	Not Hispanic or Latino	Asian	minimal force; through indentation
adult participant	Homo sapiens	NCBITAXON	NCBITaxon:9606	limb	UBERON	UBERON:0002101	61	year	UO	UO:0000036	male	PATO	PATO:0000384	176	centimeter	UO	UO:0000015	116	kilogram	UO	UO:0000009	Subjects Overview	MULTIS019	Upper Arm; Lower Arm; Upper Leg; Lower Leg	Moderately active	Male	Not Hispanic or Latino	White	minimal force; through indentation
adult participant	Homo sapiens	NCBITAXON	NCBITaxon:9606	limb	UBERON	UBERON:0002101	37	year	UO	UO:0000036	female	PATO	PATO:0000383	159	centimeter	UO	UO:0000015	97	kilogram	UO	UO:0000009	Subjects Overview	MULTIS020	Upper Arm; Lower Arm; Upper Leg; Lower Leg	Sedentary	Female	Not Hispanic or Latino	White	minimal force; through indentation
adult participant	Homo sapiens	NCBITAXON	NCBITaxon:9606	limb	UBERON	UBERON:0002101	31	year	UO	UO:0000036	male	PATO	PATO:0000384	181	centimeter	UO	UO:0000015	87.5	kilogram	UO	UO:0000009	Subjects Overview	MULTIS021	Upper Arm; Lower Arm; Upper Leg; Lower Leg	Active	Male	Not Hispanic or Latino	Asian	minimal force; through indentation
adult participant	Homo sapiens	NCBITAXON	NCBITaxon:9606	limb	UBERON	UBERON:0002101	63	year	UO	UO:0000036	female	PATO	PATO:0000383	156	centimeter	UO	UO:0000015	75	kilogram	UO	UO:0000009	Subjects Overview	MULTIS022	Upper Arm; Lower Arm; Upper Leg; Lower Leg	Moderately active	Female	Not Hispanic or Latino	White	minimal force; through indentation
adult participant	Homo sapiens	NCBITAXON	NCBITaxon:9606	limb	UBERON	UBERON:0002101	43	year	UO	UO:0000036	male	PATO	PATO:0000384	177	centimeter	UO	UO:0000015	89.5	kilogram	UO	UO:0000009	Subjects Overview	MULTIS023	Upper Arm; Lower Arm; Upper Leg; Lower Leg	Moderately active	Male	Not Hispanic or Latino	White	minimal force; through indentation
adult participant	Homo sapiens	NCBITAXON	NCBITaxon:9606	limb	UBERON	UBERON:0002101	31	year	UO	UO:0000036	male	PATO	PATO:0000384	181	centimeter	UO	UO:0000015	102	kilogram	UO	UO:0000009	Subjects Overview	MULTIS024	Upper Arm; Lower Arm; Upper Leg; Lower Leg	Moderately active	Male	Not Hispanic or Latino	White	minimal force; through indentation
adult participant	Homo sapiens	NCBITAXON	NCBITaxon:9606	limb	UBERON	UBERON:0002101	32	year	UO	UO:0000036	male	PATO	PATO:0000384	170	centimeter	UO	UO:0000015	69	kilogram	UO	UO:0000009	Subjects Overview	MULTIS025	Upper Arm; Lower Arm; Upper Leg; Lower Leg	Sedentary	Male	Not Hispanic or Latino	Asian	minimal force; through indentation
adult participant	Homo sapiens	NCBITAXON	NCBITaxon:9606	limb	UBERON	UBERON:0002101	27	year	UO	UO:0000036	female	PATO	PATO:0000383	170	centimeter	UO	UO:0000015	64	kilogram	UO	UO:0000009	Subjects Overview	MULTIS026	Upper Arm; Lower Arm; Upper Leg; Lower Leg	Active	Female	Not Hispanic or Latino	White	minimal force; through indentation
adult participant	Homo sapiens	NCBITAXON	NCBITaxon:9606	limb	UBERON	UBERON:0002101	29	year	UO	UO:0000036	female	PATO	PATO:0000383	161	centimeter	UO	UO:0000015	80	kilogram	UO	UO:0000009	Subjects Overview	MULTIS027	Upper Arm; Lower Arm; Upper Leg; Lower Leg	Moderately active	Female	Not Hispanic or Latino	White	minimal force; through indentation
adult participant	Homo sapiens	NCBITAXON	NCBITaxon:9606	limb	UBERON	UBERON:0002101	48	year	UO	UO:0000036	female	PATO	PATO:0000383	156	centimeter	UO	UO:0000015	52	kilogram	UO	UO:0000009	Subjects Overview	MULTIS028	Upper Arm; Lower Arm; Upper Leg; Lower Leg	Sedentary	Female	Not Hispanic or Latino	Asian	minimal force; through indentation
adult participant	Homo sapiens	NCBITAXON	NCBITaxon:9606	limb	UBERON	UBERON:0002101	31	year	UO	UO:0000036	male	PATO	PATO:0000384	169	centimeter	UO	UO:0000015	68	kilogram	UO	UO:0000009	Subjects Overview	MULTIS029	Upper Arm; Lower Arm; Upper Leg; Lower Leg	Moderately active	Male	Not Hispanic or Latino	Asian	minimal force; through indentation
adult participant	Homo sapiens	NCBITAXON	NCBITaxon:9606	limb	UBERON	UBERON:0002101	39	year	UO	UO:0000036	female	PATO	PATO:0000383	160	centimeter	UO	UO:0000015	67.5	kilogram	UO	UO:0000009	Subjects Overview	MULTIS030	Upper Arm; Lower Arm; Upper Leg; Lower Leg	Moderately active	Female	Not Hispanic or Latino	White	minimal force; through indentation
adult participant	Homo sapiens	NCBITAXON	NCBITaxon:9606	limb	UBERON	UBERON:0002101	25	year	UO	UO:0000036	male	PATO	PATO:0000384	169	centimeter	UO	UO:0000015	55	kilogram	UO	UO:0000009	Subjects Overview	MULTIS031	Upper Arm; Lower Arm; Upper Leg; Lower Leg	Sedentary	Male	Not Hispanic or Latino	Asian	minimal force; through indentation
adult participant	Homo sapiens	NCBITAXON	NCBITaxon:9606	limb	UBERON	UBERON:0002101	34	year	UO	UO:0000036	female	PATO	PATO:0000383	157	centimeter	UO	UO:0000015	46.5	kilogram	UO	UO:0000009	Subjects Overview	MULTIS032	Upper Arm; Lower Arm; Upper Leg; Lower Leg	Sedentary	Female	Not Hispanic or Latino	Asian	minimal force; through indentation
adult participant	Homo sapiens	NCBITAXON	NCBITaxon:9606	limb	UBERON	UBERON:0002101	55	year	UO	UO:0000036	female	PATO	PATO:0000383	164	centimeter	UO	UO:0000015	87.5	kilogram	UO	UO:0000009	Subjects Overview	MULTIS033	Upper Arm; Lower Arm; Upper Leg; Lower Leg	Moderately active	Female	Not Hispanic or Latino	Black or African American	minimal force; through indentation
adult participant	Homo sapiens	NCBITAXON	NCBITaxon:9606	limb	UBERON	UBERON:0002101	33	year	UO	UO:0000036	male	PATO	PATO:0000384	178	centimeter	UO	UO:0000015	83	kilogram	UO	UO:0000009	Subjects Overview	MULTIS034	Upper Arm; Lower Arm; Upper Leg; Lower Leg	Moderately active	Male	Not Hispanic or Latino	Asian	minimal force; through indentation
adult participant	Homo sapiens	NCBITAXON	NCBITaxon:9606	limb	UBERON	UBERON:0002101	20	year	UO	UO:0000036	female	PATO	PATO:0000383	156	centimeter	UO	UO:0000015	61.4	kilogram	UO	UO:0000009	Subjects Overview	MULTIS035	Upper Arm; Lower Arm; Upper Leg; Lower Leg	Sedentary	Female	Not Hispanic or Latino	White	minimal force; through indentation
adult participant	Homo sapiens	NCBITAXON	NCBITaxon:9606	limb	UBERON	UBERON:0002101	35	year	UO	UO:0000036	male	PATO	PATO:0000384	181	centimeter	UO	UO:0000015	85.5	kilogram	UO	UO:0000009	Subjects Overview	MULTIS036	Upper Arm; Lower Arm; Upper Leg; Lower Leg	Sedentary	Male	Not Hispanic or Latino	Asian	minimal force; through indentation
adult participant	Homo sapiens	NCBITAXON	NCBITaxon:9606	limb	UBERON	UBERON:0002101	58	year	UO	UO:0000036	female	PATO	PATO:0000383	161	centimeter	UO	UO:0000015	63	kilogram	UO	UO:0000009	Subjects Overview	MULTIS037	Upper Arm; Lower Arm; Upper Leg; Lower Leg	Moderately active	Female	Not Hispanic or Latino	Black or African American	minimal force; through indentation
adult participant	Homo sapiens	NCBITAXON	NCBITaxon:9606	limb	UBERON	UBERON:0002101	56	year	UO	UO:0000036	male	PATO	PATO:0000384	177	centimeter	UO	UO:0000015	107	kilogram	UO	UO:0000009	Subjects Overview	MULTIS038	Upper Arm; Lower Arm; Upper Leg; Lower Leg	Moderately active	Male	Not Hispanic or Latino	White	minimal force; through indentation
adult participant	Homo sapiens	NCBITAXON	NCBITaxon:9606	limb	UBERON	UBERON:0002101	70	year	UO	UO:0000036	male	PATO	PATO:0000384	165	centimeter	UO	UO:0000015	82	kilogram	UO	UO:0000009	Subjects Overview	MULTIS039	Upper Arm; Lower Arm; Upper Leg; Lower Leg	Moderately active	Male	Not Hispanic or Latino	White	minimal force; through indentation
adult participant	Homo sapiens	NCBITAXON	NCBITaxon:9606	limb	UBERON	UBERON:0002101	23	year	UO	UO:0000036	female	PATO	PATO:0000383	169	centimeter	UO	UO:0000015	101	kilogram	UO	UO:0000009	Subjects Overview	MULTIS040	Upper Arm; Lower Arm; Upper Leg; Lower Leg	Moderately active	Female	Not Hispanic or Latino	White	minimal force; through indentation
adult participant	Homo sapiens	NCBITAXON	NCBITaxon:9606	limb	UBERON	UBERON:0002101	22	year	UO	UO:0000036	female	PATO	PATO:0000383	168	centimeter	UO	UO:0000015	92	kilogram	UO	UO:0000009	Subjects Overview	MULTIS041	Upper Arm; Lower Arm; Upper Leg; Lower Leg	Moderately active	Female	Not Hispanic or Latino	White	minimal force; through indentation
adult participant	Homo sapiens	NCBITAXON	NCBITaxon:9606	limb	UBERON	UBERON:0002101	23	year	UO	UO:0000036	male	PATO	PATO:0000384	167.5	centimeter	UO	UO:0000015	67	kilogram	UO	UO:0000009	Subjects Overview	MULTIS042	Upper Arm; Lower Arm; Upper Leg; Lower Leg	Moderately active	Male	Not Hispanic or Latino	White	minimal force; through indentation
adult participant	Homo sapiens	NCBITAXON	NCBITaxon:9606	limb	UBERON	UBERON:0002101	28	year	UO	UO:0000036	male	PATO	PATO:0000384	178	centimeter	UO	UO:0000015	84.3	kilogram	UO	UO:0000009	Subjects Overview	MULTIS043	Upper Arm; Lower Arm; Upper Leg; Lower Leg	Sedentary	Male	Not Hispanic or Latino	White	minimal force; through indentation
adult participant	Homo sapiens	NCBITAXON	NCBITaxon:9606	limb	UBERON	UBERON:0002101	26	year	UO	UO:0000036	male	PATO	PATO:0000384	183	centimeter	UO	UO:0000015	90	kilogram	UO	UO:0000009	Subjects Overview	MULTIS044	Upper Arm; Lower Arm; Upper Leg; Lower Leg	Active	Male	Not Hispanic or Latino	White	minimal force; through indentation
adult participant	Homo sapiens	NCBITAXON	NCBITaxon:9606	limb	UBERON	UBERON:0002101	48	year	UO	UO:0000036	male	PATO	PATO:0000384	183	centimeter	UO	UO:0000015	109	kilogram	UO	UO:0000009	Subjects Overview	MULTIS045	Upper Arm; Lower Arm; Upper Leg; Lower Leg	Active	Male	Not Hispanic or Latino	White	minimal force; through indentation
adult participant	Homo sapiens	NCBITAXON	NCBITaxon:9606	limb	UBERON	UBERON:0002101	48	year	UO	UO:0000036	male	PATO	PATO:0000384	169	centimeter	UO	UO:0000015	105	kilogram	UO	UO:0000009	Subjects Overview	MULTIS046	Upper Arm; Lower Arm; Upper Leg; Lower Leg	Sedentary	Male	Not Hispanic or Latino	White	minimal force; through indentation
adult participant	Homo sapiens	NCBITAXON	NCBITaxon:9606	limb	UBERON	UBERON:0002101	61	year	UO	UO:0000036	male	PATO	PATO:0000384	162	centimeter	UO	UO:0000015	69.2	kilogram	UO	UO:0000009	Subjects Overview	MULTIS047	Upper Arm; Lower Arm; Upper Leg; Lower Leg	Moderately active	Male	Not Hispanic or Latino	White	minimal force; through indentation
adult participant	Homo sapiens	NCBITAXON	NCBITaxon:9606	limb	UBERON	UBERON:0002101	28	year	UO	UO:0000036	male	PATO	PATO:0000384	179	centimeter	UO	UO:0000015	74	kilogram	UO	UO:0000009	Subjects Overview	MULTIS048	Upper Arm; Lower Arm; Upper Leg; Lower Leg	Active	Male	Hispanic or Latino	White	minimal force; through indentation
adult participant	Homo sapiens	NCBITAXON	NCBITaxon:9606	limb	UBERON	UBERON:0002101	25	year	UO	UO:0000036	male	PATO	PATO:0000384	176	centimeter	UO	UO:0000015	53.5	kilogram	UO	UO:0000009	Subjects Overview	MULTIS049	Upper Arm; Lower Arm; Upper Leg; Lower Leg	Active	Male	Hispanic or Latino	White	minimal force; through indentation
adult participant	Homo sapiens	NCBITAXON	NCBITaxon:9606	limb	UBERON	UBERON:0002101	50	year	UO	UO:0000036	female	PATO	PATO:0000383	168	centimeter	UO	UO:0000015	115.5	kilogram	UO	UO:0000009	Subjects Overview	MULTIS050	Upper Arm; Lower Arm; Upper Leg; Lower Leg	Sedentary	Female	Not Hispanic or Latino	White	minimal force; through indentation
adult participant	Homo sapiens	NCBITAXON	NCBITaxon:9606	limb	UBERON	UBERON:0002101	33	year	UO	UO:0000036	male	PATO	PATO:0000384	172	centimeter	UO	UO:0000015	76.5	kilogram	UO	UO:0000009	Subjects Overview	MULTIS051	Upper Arm; Lower Arm; Upper Leg; Lower Leg	Active	Male	Not Hispanic or Latino	White	minimal force; through indentation
adult participant	Homo sapiens	NCBITAXON	NCBITaxon:9606	limb	UBERON	UBERON:0002101	40	year	UO	UO:0000036	female	PATO	PATO:0000383	183	centimeter	UO	UO:0000015	66.5	kilogram	UO	UO:0000009	Subjects Overview	MULTIS052	Upper Arm; Lower Arm; Upper Leg; Lower Leg	Active	Female	Not Hispanic or Latino	White	minimal force; through indentation
adult participant	Homo sapiens	NCBITAXON	NCBITaxon:9606	limb	UBERON	UBERON:0002101	46	year	UO	UO:0000036	male	PATO	PATO:0000384	185	centimeter	UO	UO:0000015	86	kilogram	UO	UO:0000009	Subjects Overview	MULTIS053	Upper Arm; Lower Arm; Upper Leg; Lower Leg	Active	Male	Not Hispanic or Latino	White	minimal force; through indentation
adult participant	Homo sapiens	NCBITAXON	NCBITaxon:9606	limb	UBERON	UBERON:0002101	43	year	UO	UO:0000036	male	PATO	PATO:0000384	171	centimeter	UO	UO:0000015	71	kilogram	UO	UO:0000009	Subjects Overview	MULTIS054	Upper Arm; Lower Arm; Upper Leg; Lower Leg	Active	Male	Not Hispanic or Latino	White	minimal force; through indentation
adult participant	Homo sapiens	NCBITAXON	NCBITaxon:9606	limb	UBERON	UBERON:0002101	49	year	UO	UO:0000036	male	PATO	PATO:0000384	175	centimeter	UO	UO:0000015	95.5	kilogram	UO	UO:0000009	Subjects Overview	MULTIS055	Upper Arm; Lower Arm; Upper Leg; Lower Leg	Moderately active	Male	Not Hispanic or Latino	White	minimal force; through indentation
adult participant	Homo sapiens	NCBITAXON	NCBITaxon:9606	limb	UBERON	UBERON:0002101	37	year	UO	UO:0000036	female	PATO	PATO:0000383	162	centimeter	UO	UO:0000015	75.5	kilogram	UO	UO:0000009	Subjects Overview	MULTIS056	Upper Arm; Lower Arm; Upper Leg; Lower Leg	Moderately active	Female	Not Hispanic or Latino	Black or African American	minimal force; through indentation
adult participant	Homo sapiens	NCBITAXON	NCBITaxon:9606	limb	UBERON	UBERON:0002101	26	year	UO	UO:0000036	female	PATO	PATO:0000383	164	centimeter	UO	UO:0000015	66	kilogram	UO	UO:0000009	Subjects Overview	MULTIS057	Upper Arm; Lower Arm; Upper Leg; Lower Leg	Active	Female	Not Hispanic or Latino	White	minimal force; through indentation
adult participant	Homo sapiens	NCBITAXON	NCBITaxon:9606	limb	UBERON	UBERON:0002101	39	year	UO	UO:0000036	male	PATO	PATO:0000384	183	centimeter	UO	UO:0000015	111	kilogram	UO	UO:0000009	Subjects Overview	MULTIS058	Upper Arm; Lower Arm; Upper Leg; Lower Leg	Active	Male	Not Hispanic or Latino	Black or African American	minimal force; through indentation
adult participant	Homo sapiens	NCBITAXON	NCBITaxon:9606	limb	UBERON	UBERON:0002101	37	year	UO	UO:0000036	male	PATO	PATO:0000384	163	centimeter	UO	UO:0000015	70	kilogram	UO	UO:0000009	Subjects Overview	MULTIS059	Upper Arm; Lower Arm; Upper Leg; Lower Leg	Moderately active	Male	Not Hispanic or Latino	Asian	minimal force; through indentation
adult participant	Homo sapiens	NCBITAXON	NCBITaxon:9606	limb	UBERON	UBERON:0002101	26	year	UO	UO:0000036	female	PATO	PATO:0000383	168	centimeter	UO	UO:0000015	65	kilogram	UO	UO:0000009	Subjects Overview	MULTIS060	Upper Arm; Lower Arm; Upper Leg; Lower Leg	Active	Female	Not Hispanic or Latino	Asian	minimal force; through indentation
adult participant	Homo sapiens	NCBITAXON	NCBITaxon:9606	limb	UBERON	UBERON:0002101	25	year	UO	UO:0000036	female	PATO	PATO:0000383	154	centimeter	UO	UO:0000015	60.5	kilogram	UO	UO:0000009	Subjects Overview	MULTIS061	Upper Arm; Lower Arm; Upper Leg; Lower Leg	Active	Female	Not Hispanic or Latino	Asian	minimal force; through indentation
adult participant	Homo sapiens	NCBITAXON	NCBITaxon:9606	limb	UBERON	UBERON:0002101	24	year	UO	UO:0000036	male	PATO	PATO:0000384	172	centimeter	UO	UO:0000015	71	kilogram	UO	UO:0000009	Subjects Overview	MULTIS062	Upper Arm; Lower Arm; Upper Leg; Lower Leg	Active	Male	Not Hispanic or Latino	Asian	minimal force; through indentation
adult participant	Homo sapiens	NCBITAXON	NCBITaxon:9606	limb	UBERON	UBERON:0002101	60	year	UO	UO:0000036	female	PATO	PATO:0000383	166	centimeter	UO	UO:0000015	77	kilogram	UO	UO:0000009	Subjects Overview	MULTIS063	Upper Arm; Lower Arm; Upper Leg; Lower Leg	Moderately active	Female	Not Hispanic or Latino	White	minimal force; through indentation
adult participant	Homo sapiens	NCBITAXON	NCBITaxon:9606	limb	UBERON	UBERON:0002101	24	year	UO	UO:0000036	female	PATO	PATO:0000383	162	centimeter	UO	UO:0000015	56.5	kilogram	UO	UO:0000009	Subjects Overview	MULTIS064	Upper Arm; Lower Arm; Upper Leg; Lower Leg	Moderately active	Female	Not Hispanic or Latino	White	minimal force; through indentation
adult participant	Homo sapiens	NCBITAXON	NCBITaxon:9606	limb	UBERON	UBERON:0002101	72	year	UO	UO:0000036	male	PATO	PATO:0000384	171	centimeter	UO	UO:0000015	96.5	kilogram	UO	UO:0000009	Subjects Overview	MULTIS065	Upper Arm; Lower Arm; Upper Leg; Lower Leg	Active	Male	Not Hispanic or Latino	White	minimal force; through indentation
adult participant	Homo sapiens	NCBITAXON	NCBITaxon:9606	limb	UBERON	UBERON:0002101	57	year	UO	UO:0000036	male	PATO	PATO:0000384	168	centimeter	UO	UO:0000015	65	kilogram	UO	UO:0000009	Subjects Overview	MULTIS066	Upper Arm; Lower Arm; Upper Leg; Lower Leg	Active	Male	Hispanic or Latino	White	minimal force; through indentation
adult participant	Homo sapiens	NCBITAXON	NCBITaxon:9606	limb	UBERON	UBERON:0002101	32	year	UO	UO:0000036	female	PATO	PATO:0000383	172	centimeter	UO	UO:0000015	62	kilogram	UO	UO:0000009	Subjects Overview	MULTIS067	Upper Arm; Lower Arm; Upper Leg; Lower Leg	Moderately active	Female	Not Hispanic or Latino	Black or African American	minimal force; through indentation
adult participant	Homo sapiens	NCBITAXON	NCBITaxon:9606	limb	UBERON	UBERON:0002101	75	year	UO	UO:0000036	male	PATO	PATO:0000384	161	centimeter	UO	UO:0000015	71.5	kilogram	UO	UO:0000009	Subjects Overview	MULTIS068	Upper Arm; Lower Arm; Upper Leg; Lower Leg	Active	Male	Not Hispanic or Latino	White	minimal force; through indentation
adult participant	Homo sapiens	NCBITAXON	NCBITaxon:9606	limb	UBERON	UBERON:0002101	66	year	UO	UO:0000036	female	PATO	PATO:0000383	164	centimeter	UO	UO:0000015	63.5	kilogram	UO	UO:0000009	Subjects Overview	MULTIS069	Upper Arm; Lower Arm; Upper Leg; Lower Leg	Moderately active	Female	Not Hispanic or Latino	White	minimal force; through indentation
adult participant	Homo sapiens	NCBITAXON	NCBITaxon:9606	limb	UBERON	UBERON:0002101	76	year	UO	UO:0000036	male	PATO	PATO:0000384	166	centimeter	UO	UO:0000015	76.5	kilogram	UO	UO:0000009	Subjects Overview	MULTIS070	Upper Arm; Lower Arm; Upper Leg; Lower Leg	Moderately active	Male	Not Hispanic or Latino	White	minimal force; through indentation
adult participant	Homo sapiens	NCBITAXON	NCBITaxon:9606	limb	UBERON	UBERON:0002101	82	year	UO	UO:0000036	female	PATO	PATO:0000383	157	centimeter	UO	UO:0000015	55.5	kilogram	UO	UO:0000009	Subjects Overview	MULTIS071	Upper Arm; Lower Arm; Upper Leg; Lower Leg	Moderately active	Female	Not Hispanic or Latino	White	minimal force; through indentation
adult participant	Homo sapiens	NCBITAXON	NCBITaxon:9606	limb	UBERON	UBERON:0002101	46	year	UO	UO:0000036	female	PATO	PATO:0000383	165	centimeter	UO	UO:0000015	95	kilogram	UO	UO:0000009	Subjects Overview	MULTIS072	Upper Arm; Lower Arm; Upper Leg; Lower Leg	Moderately active	Female	Not Hispanic or Latino	White	minimal force; through indentation
adult participant	Homo sapiens	NCBITAXON	NCBITaxon:9606	limb	UBERON	UBERON:0002101	77	year	UO	UO:0000036	female	PATO	PATO:0000383	168	centimeter	UO	UO:0000015	50.5	kilogram	UO	UO:0000009	Subjects Overview	MULTIS073	Upper Arm; Lower Arm; Upper Leg; Lower Leg	Moderately active	Female	Not Hispanic or Latino	White	minimal force; through indentation
adult participant	Homo sapiens	NCBITAXON	NCBITaxon:9606	limb	UBERON	UBERON:0002101	33	year	UO	UO:0000036	male	PATO	PATO:0000384	161	centimeter	UO	UO:0000015	59.5	kilogram	UO	UO:0000009	Subjects Overview	MULTIS074	Upper Arm; Lower Arm; Upper Leg; Lower Leg	Moderately active	Male	Not Hispanic or Latino	Black or African American	minimal force; through indentation
adult participant	Homo sapiens	NCBITAXON	NCBITaxon:9606	limb	UBERON	UBERON:0002101	61	year	UO	UO:0000036	male	PATO	PATO:0000384	178	centimeter	UO	UO:0000015	88.5	kilogram	UO	UO:0000009	Subjects Overview	MULTIS075	Upper Arm; Lower Arm; Upper Leg; Lower Leg	Active	Male	Not Hispanic or Latino	Black or African American	minimal force; through indentation
adult participant	Homo sapiens	NCBITAXON	NCBITaxon:9606	limb	UBERON	UBERON:0002101	76	year	UO	UO:0000036	female	PATO	PATO:0000383	153	centimeter	UO	UO:0000015	86.5	kilogram	UO	UO:0000009	Subjects Overview	MULTIS076	Upper Arm; Lower Arm; Upper Leg; Lower Leg	Moderately active	Female	Not Hispanic or Latino	White	minimal force; through indentation
adult participant	Homo sapiens	NCBITAXON	NCBITaxon:9606	limb	UBERON	UBERON:0002101	77	year	UO	UO:0000036	male	PATO	PATO:0000384	175	centimeter	UO	UO:0000015	107.5	kilogram	UO	UO:0000009	Subjects Overview	MULTIS077	Upper Arm; Lower Arm; Upper Leg; Lower Leg	Sedentary	Male	Not Hispanic or Latino	White	minimal force; through indentation
adult participant	Homo sapiens	NCBITAXON	NCBITaxon:9606	limb	UBERON	UBERON:0002101	30	year	UO	UO:0000036	male	PATO	PATO:0000384	167	centimeter	UO	UO:0000015	64	kilogram	UO	UO:0000009	Subjects Overview	MULTIS078	Upper Arm; Lower Arm; Upper Leg; Lower Leg	Active	Male	Not Hispanic or Latino	Black or African American	minimal force; through indentation
adult participant	Homo sapiens	NCBITAXON	NCBITaxon:9606	limb	UBERON	UBERON:0002101	41	year	UO	UO:0000036	male	PATO	PATO:0000384	187	centimeter	UO	UO:0000015	82.5	kilogram	UO	UO:0000009	Subjects Overview	MULTIS079	Upper Arm; Lower Arm; Upper Leg; Lower Leg	Sedentary	Male	Not Hispanic or Latino	White	minimal force; through indentation
adult participant	Homo sapiens	NCBITAXON	NCBITaxon:9606	limb	UBERON	UBERON:0002101	55	year	UO	UO:0000036	male	PATO	PATO:0000384	175	centimeter	UO	UO:0000015	127	kilogram	UO	UO:0000009	Subjects Overview	MULTIS080	Upper Arm; Lower Arm; Upper Leg; Lower Leg	Moderately active	Male	Not Hispanic or Latino	Black or African American	minimal force; through indentation
adult participant	Homo sapiens	NCBITAXON	NCBITaxon:9606	limb	UBERON	UBERON:0002101	53	year	UO	UO:0000036	female	PATO	PATO:0000383	165	centimeter	UO	UO:0000015	83	kilogram	UO	UO:0000009	Subjects Overview	MULTIS081	Upper Arm; Lower Arm; Upper Leg; Lower Leg	Moderately active	Female	Not Hispanic or Latino	Black or African American	minimal force; through indentation
adult participant	Homo sapiens	NCBITAXON	NCBITaxon:9606	limb	UBERON	UBERON:0002101	45	year	UO	UO:0000036	female	PATO	PATO:0000383	161	centimeter	UO	UO:0000015	73	kilogram	UO	UO:0000009	Subjects Overview	MULTIS082	Upper Arm; Lower Arm; Upper Leg; Lower Leg	Moderately active	Female	Not Hispanic or Latino	Black or African American	minimal force; through indentation
adult participant	Homo sapiens	NCBITAXON	NCBITaxon:9606	limb	UBERON	UBERON:0002101	57	year	UO	UO:0000036	female	PATO	PATO:0000383	148	centimeter	UO	UO:0000015	67.5	kilogram	UO	UO:0000009	Subjects Overview	MULTIS083	Upper Arm; Lower Arm; Upper Leg; Lower Leg	Moderately active	Female	Hispanic or Latino	White	minimal force; through indentation
adult participant	Homo sapiens	NCBITAXON	NCBITaxon:9606	limb	UBERON	UBERON:0002101	31	year	UO	UO:0000036	male	PATO	PATO:0000384	178	centimeter	UO	UO:0000015	80	kilogram	UO	UO:0000009	Subjects Overview	MULTIS084	Upper Arm; Lower Arm; Upper Leg; Lower Leg	Active	Male	Not Hispanic or Latino	Black or African American	minimal force; through indentation
adult participant	Homo sapiens	NCBITAXON	NCBITaxon:9606	limb	UBERON	UBERON:0002101	53	year	UO	UO:0000036	female	PATO	PATO:0000383	164	centimeter	UO	UO:0000015	121	kilogram	UO	UO:0000009	Subjects Overview	MULTIS085	Upper Arm; Lower Arm; Upper Leg; Lower Leg	Moderately active	Female	Not Hispanic or Latino	Black or African American	minimal force; through indentation
adult participant	Homo sapiens	NCBITAXON	NCBITaxon:9606	limb	UBERON	UBERON:0002101	28	year	UO	UO:0000036	female	PATO	PATO:0000383	158	centimeter	UO	UO:0000015	51.5	kilogram	UO	UO:0000009	Subjects Overview	MULTIS086	Upper Arm; Lower Arm; Upper Leg; Lower Leg	Moderately active	Female	Not Hispanic or Latino	White	minimal force; through indentation
adult participant	Homo sapiens	NCBITAXON	NCBITaxon:9606	limb	UBERON	UBERON:0002101	24	year	UO	UO:0000036	female	PATO	PATO:0000383	163	centimeter	UO	UO:0000015	60.5	kilogram	UO	UO:0000009	Subjects Overview	MULTIS087	Upper Arm; Lower Arm; Upper Leg; Lower Leg	Active	Female	Not Hispanic or Latino	White	minimal force; through indentation
adult participant	Homo sapiens	NCBITAXON	NCBITaxon:9606	limb	UBERON	UBERON:0002101	27	year	UO	UO:0000036	female	PATO	PATO:0000383	167	centimeter	UO	UO:0000015	95	kilogram	UO	UO:0000009	Subjects Overview	MULTIS088	Upper Arm; Lower Arm; Upper Leg; Lower Leg	Moderately active	Female	Not Hispanic or Latino	Black or African American	minimal force; through indentation
adult participant	Homo sapiens	NCBITAXON	NCBITaxon:9606	limb	UBERON	UBERON:0002101	24	year	UO	UO:0000036	female	PATO	PATO:0000383	158	centimeter	UO	UO:0000015	58	kilogram	UO	UO:0000009	Subjects Overview	MULTIS089	Upper Arm; Lower Arm; Upper Leg; Lower Leg	Active	Female	Not Hispanic or Latino	White	minimal force; through indentation
adult participant	Homo sapiens	NCBITAXON	NCBITaxon:9606	limb	UBERON	UBERON:0002101	27	year	UO	UO:0000036	female	PATO	PATO:0000383	168	centimeter	UO	UO:0000015	85.5	kilogram	UO	UO:0000009	Subjects Overview	MULTIS090	Upper Arm; Lower Arm; Upper Leg; Lower Leg	Moderately active	Female	Not Hispanic or Latino	White	minimal force; through indentation
adult participant	Homo sapiens	NCBITAXON	NCBITaxon:9606	limb	UBERON	UBERON:0002101	52	year	UO	UO:0000036	female	PATO	PATO:0000383	165	centimeter	UO	UO:0000015	49	kilogram	UO	UO:0000009	Subjects Overview	MULTIS091	Upper Arm; Lower Arm; Upper Leg; Lower Leg	Active	Female	Not Hispanic or Latino	White	minimal force; through indentation
adult participant	Homo sapiens	NCBITAXON	NCBITaxon:9606	limb	UBERON	UBERON:0002101	30	year	UO	UO:0000036	female	PATO	PATO:0000383	168	centimeter	UO	UO:0000015	89.5	kilogram	UO	UO:0000009	Subjects Overview	MULTIS092	Upper Arm; Lower Arm; Upper Leg; Lower Leg	Moderately active	Female	Not Hispanic or Latino	White	minimal force; through indentation
adult participant	Homo sapiens	NCBITAXON	NCBITaxon:9606	limb	UBERON	UBERON:0002101	26	year	UO	UO:0000036	female	PATO	PATO:0000383	156	centimeter	UO	UO:0000015	57	kilogram	UO	UO:0000009	Subjects Overview	MULTIS093	Upper Arm; Lower Arm; Upper Leg; Lower Leg	Moderately active	Female	Not Hispanic or Latino	Asian	minimal force; through indentation
adult participant	Homo sapiens	NCBITAXON	NCBITaxon:9606	limb	UBERON	UBERON:0002101	59	year	UO	UO:0000036	male	PATO	PATO:0000384	173	centimeter	UO	UO:0000015	83	kilogram	UO	UO:0000009	Subjects Overview	MULTIS094	Upper Arm; Lower Arm; Upper Leg; Lower Leg	Sedentary	Male	Not Hispanic or Latino	White	minimal force; through indentation
adult participant	Homo sapiens	NCBITAXON	NCBITaxon:9606	limb	UBERON	UBERON:0002101	26	year	UO	UO:0000036	male	PATO	PATO:0000384	181	centimeter	UO	UO:0000015	110.5	kilogram	UO	UO:0000009	Subjects Overview	MULTIS095	Upper Arm; Lower Arm; Upper Leg; Lower Leg	Active	Male	Not Hispanic or Latino	White	minimal force; through indentation
adult participant	Homo sapiens	NCBITAXON	NCBITaxon:9606	limb	UBERON	UBERON:0002101	64	year	UO	UO:0000036	male	PATO	PATO:0000384	174	centimeter	UO	UO:0000015	73	kilogram	UO	UO:0000009	Subjects Overview	MULTIS096	Upper Arm; Lower Arm; Upper Leg; Lower Leg	Moderately active	Male	Not Hispanic or Latino	White	minimal force; through indentation
adult participant	Homo sapiens	NCBITAXON	NCBITaxon:9606	limb	UBERON	UBERON:0002101	27	year	UO	UO:0000036	female	PATO	PATO:0000383	168	centimeter	UO	UO:0000015	69.5	kilogram	UO	UO:0000009	Subjects Overview	MULTIS097	Upper Arm; Lower Arm; Upper Leg; Lower Leg	Moderately active	Female	Not Hispanic or Latino	Black or African American	minimal force; through indentation
adult participant	Homo sapiens	NCBITAXON	NCBITaxon:9606	limb	UBERON	UBERON:0002101	42	year	UO	UO:0000036	female	PATO	PATO:0000383	174	centimeter	UO	UO:0000015	117.5	kilogram	UO	UO:0000009	Subjects Overview	MULTIS098	Upper Arm; Lower Arm; Upper Leg; Lower Leg	Moderately active	Female	Not Hispanic or Latino	White	minimal force; through indentation
adult participant	Homo sapiens	NCBITAXON	NCBITaxon:9606	limb	UBERON	UBERON:0002101	63	year	UO	UO:0000036	female	PATO	PATO:0000383	178	centimeter	UO	UO:0000015	77	kilogram	UO	UO:0000009	Subjects Overview	MULTIS099	Upper Arm; Lower Arm; Upper Leg; Lower Leg	Moderately active	Female	Hispanic or Latino	White	minimal force; through indentation
adult participant	Homo sapiens	NCBITAXON	NCBITaxon:9606	limb	UBERON	UBERON:0002101	54	year	UO	UO:0000036	male	PATO	PATO:0000384	187	centimeter	UO	UO:0000015	99	kilogram	UO	UO:0000009	Subjects Overview	MULTIS100	Upper Arm; Lower Arm; Upper Leg; Lower Leg	Active	Male	Not Hispanic or Latino	White	minimal force; through indentation
adult participant	Homo sapiens	NCBITAXON	NCBITaxon:9606	limb	UBERON	UBERON:0002101	35	year	UO	UO:0000036	male	PATO	PATO:0000384	176	centimeter	UO	UO:0000015	80	kilogram	UO	UO:0000009	Subjects Overview	MULTIS101	Upper Arm; Lower Arm; Upper Leg; Lower Leg	Active	Male	Not Hispanic or Latino	White	minimal force; through indentation
