# Supplementary material for: Reference data on thickness and mechanics of tissue layers and anthropometry of musculoskeletal extremities
Source: Sci Data. 2018 Sep 25;5:180193. doi: 10.1038/sdata.2018.193 (PMC6154283; doi:10.1038/sdata.2018.193)
Supplement: Supplementary file 1 [file sdata2018193-isa1.zip › a_manual_Erdemir.txt]

Sample Name	Protocol REF	Assay Name	Raw Data File	Comment[Data Repository]	Comment[Data Record Accession]	Comment[Data Record URI]
MULTIS001	Anthropometric Measurements	MULTIS001_manual measurement	MULTIS001-1.cfg	SimTK	doi:10.18735/S5R97F	https://doi.org/10.18735/S5R97F
MULTIS002	Anthropometric Measurements	MULTIS002_manual measurement	MULTIS002-1.cfg	SimTK	doi:10.18735/S5R97F	https://doi.org/10.18735/S5R97F
MULTIS004	Anthropometric Measurements	MULTIS004_manual measurement	MULTIS004-1.cfg	SimTK	doi:10.18735/S5R97F	https://doi.org/10.18735/S5R97F
MULTIS005	Anthropometric Measurements	MULTIS005_manual measurement	MULTIS005-1.cfg	SimTK	doi:10.18735/S5R97F	https://doi.org/10.18735/S5R97F
MULTIS006	Anthropometric Measurements	MULTIS006_manual measurement	MULTIS006-1.cfg	SimTK	doi:10.18735/S5R97F	https://doi.org/10.18735/S5R97F
MULTIS007	Anthropometric Measurements	MULTIS007_manual measurement	MULTIS007-1.cfg	SimTK	doi:10.18735/S5R97F	https://doi.org/10.18735/S5R97F
MULTIS008	Anthropometric Measurements	MULTIS008_manual measurement	MULTIS008-1.cfg	SimTK	doi:10.18735/S5R97F	https://doi.org/10.18735/S5R97F
MULTIS009	Anthropometric Measurements	MULTIS009_manual measurement	MULTIS009-1.cfg	SimTK	doi:10.18735/S5R97F	https://doi.org/10.18735/S5R97F
MULTIS010	Anthropometric Measurements	MULTIS010_manual measurement	MULTIS010-1.cfg	SimTK	doi:10.18735/S5R97F	https://doi.org/10.18735/S5R97F
MULTIS011	Anthropometric Measurements	MULTIS011_manual measurement	MULTIS011-1.cfg	SimTK	doi:10.18735/S5R97F	https://doi.org/10.18735/S5R97F
MULTIS012	Anthropometric Measurements	MULTIS012_manual measurement	MULTIS012-1.cfg	SimTK	doi:10.18735/S5R97F	https://doi.org/10.18735/S5R97F
MULTIS013	Anthropometric Measurements	MULTIS013_manual measurement	MULTIS013-1.cfg	SimTK	doi:10.18735/S5R97F	https://doi.org/10.18735/S5R97F
MULTIS014	Anthropometric Measurements	MULTIS014_manual measurement	MULTIS014-1.cfg	SimTK	doi:10.18735/S5R97F	https://doi.org/10.18735/S5R97F
MULTIS015	Anthropometric Measurements	MULTIS015_manual measurement	MULTIS015-1.cfg	SimTK	doi:10.18735/S5R97F	https://doi.org/10.18735/S5R97F
MULTIS016	Anthropometric Measurements	MULTIS016_manual measurement	MULTIS016-1.cfg	SimTK	doi:10.18735/S5R97F	https://doi.org/10.18735/S5R97F
MULTIS017	Anthropometric Measurements	MULTIS017_manual measurement	MULTIS017-1.cfg	SimTK	doi:10.18735/S5R97F	https://doi.org/10.18735/S5R97F
MULTIS018	Anthropometric Measurements	MULTIS018_manual measurement	MULTIS018-1.cfg	SimTK	doi:10.18735/S5R97F	https://doi.org/10.18735/S5R97F
MULTIS019	Anthropometric Measurements	MULTIS019_manual measurement	MULTIS019-1.cfg	SimTK	doi:10.18735/S5R97F	https://doi.org/10.18735/S5R97F
MULTIS020	Anthropometric Measurements	MULTIS020_manual measurement	MULTIS020-1.cfg	SimTK	doi:10.18735/S5R97F	https://doi.org/10.18735/S5R97F
MULTIS021	Anthropometric Measurements	MULTIS021_manual measurement	MULTIS021-1.cfg	SimTK	doi:10.18735/S5R97F	https://doi.org/10.18735/S5R97F
MULTIS022	Anthropometric Measurements	MULTIS022_manual measurement	MULTIS022-1.cfg	SimTK	doi:10.18735/S5R97F	https://doi.org/10.18735/S5R97F
MULTIS023	Anthropometric Measurements	MULTIS023_manual measurement	MULTIS023-1.cfg	SimTK	doi:10.18735/S5R97F	https://doi.org/10.18735/S5R97F
MULTIS024	Anthropometric Measurements	MULTIS024_manual measurement	MULTIS024-1.cfg	SimTK	doi:10.18735/S5R97F	https://doi.org/10.18735/S5R97F
MULTIS025	Anthropometric Measurements	MULTIS025_manual measurement	MULTIS025-1.cfg	SimTK	doi:10.18735/S5R97F	https://doi.org/10.18735/S5R97F
MULTIS026	Anthropometric Measurements	MULTIS026_manual measurement	MULTIS026-1.cfg	SimTK	doi:10.18735/S5R97F	https://doi.org/10.18735/S5R97F
MULTIS027	Anthropometric Measurements	MULTIS027_manual measurement	MULTIS027-1.cfg	SimTK	doi:10.18735/S5R97F	https://doi.org/10.18735/S5R97F
MULTIS028	Anthropometric Measurements	MULTIS028_manual measurement	MULTIS028-1.cfg	SimTK	doi:10.18735/S5R97F	https://doi.org/10.18735/S5R97F
MULTIS029	Anthropometric Measurements	MULTIS029_manual measurement	MULTIS029-1.cfg	SimTK	doi:10.18735/S5R97F	https://doi.org/10.18735/S5R97F
MULTIS030	Anthropometric Measurements	MULTIS030_manual measurement	MULTIS030-1.cfg	SimTK	doi:10.18735/S5R97F	https://doi.org/10.18735/S5R97F
MULTIS031	Anthropometric Measurements	MULTIS031_manual measurement	MULTIS031-1.cfg	SimTK	doi:10.18735/S5R97F	https://doi.org/10.18735/S5R97F
MULTIS032	Anthropometric Measurements	MULTIS032_manual measurement	MULTIS032-1.cfg	SimTK	doi:10.18735/S5R97F	https://doi.org/10.18735/S5R97F
MULTIS033	Anthropometric Measurements	MULTIS033_manual measurement	MULTIS033-1.cfg	SimTK	doi:10.18735/S5R97F	https://doi.org/10.18735/S5R97F
MULTIS034	Anthropometric Measurements	MULTIS034_manual measurement	MULTIS034-1.cfg	SimTK	doi:10.18735/S5R97F	https://doi.org/10.18735/S5R97F
MULTIS035	Anthropometric Measurements	MULTIS035_manual measurement	MULTIS035-1.cfg	SimTK	doi:10.18735/S5R97F	https://doi.org/10.18735/S5R97F
MULTIS036	Anthropometric Measurements	MULTIS036_manual measurement	MULTIS036-1.cfg	SimTK	doi:10.18735/S5R97F	https://doi.org/10.18735/S5R97F
MULTIS037	Anthropometric Measurements	MULTIS037_manual measurement	MULTIS037-1.cfg	SimTK	doi:10.18735/S5R97F	https://doi.org/10.18735/S5R97F
MULTIS038	Anthropometric Measurements	MULTIS038_manual measurement	MULTIS038-1.cfg	SimTK	doi:10.18735/S5R97F	https://doi.org/10.18735/S5R97F
MULTIS039	Anthropometric Measurements	MULTIS039_manual measurement	MULTIS039-1.cfg	SimTK	doi:10.18735/S5R97F	https://doi.org/10.18735/S5R97F
MULTIS040	Anthropometric Measurements	MULTIS040_manual measurement	MULTIS040-1.cfg	SimTK	doi:10.18735/S5R97F	https://doi.org/10.18735/S5R97F
MULTIS041	Anthropometric Measurements	MULTIS041_manual measurement	MULTIS041-1.cfg	SimTK	doi:10.18735/S5R97F	https://doi.org/10.18735/S5R97F
MULTIS042	Anthropometric Measurements	MULTIS042_manual measurement	MULTIS042-1.cfg	SimTK	doi:10.18735/S5R97F	https://doi.org/10.18735/S5R97F
MULTIS043	Anthropometric Measurements	MULTIS043_manual measurement	MULTIS043-1.cfg	SimTK	doi:10.18735/S5R97F	https://doi.org/10.18735/S5R97F
MULTIS044	Anthropometric Measurements	MULTIS044_manual measurement	MULTIS044-1.cfg	SimTK	doi:10.18735/S5R97F	https://doi.org/10.18735/S5R97F
MULTIS045	Anthropometric Measurements	MULTIS045_manual measurement	MULTIS045-1.cfg	SimTK	doi:10.18735/S5R97F	https://doi.org/10.18735/S5R97F
MULTIS046	Anthropometric Measurements	MULTIS046_manual measurement	MULTIS046-1.cfg	SimTK	doi:10.18735/S5R97F	https://doi.org/10.18735/S5R97F
MULTIS047	Anthropometric Measurements	MULTIS047_manual measurement	MULTIS047-1.cfg	SimTK	doi:10.18735/S5R97F	https://doi.org/10.18735/S5R97F
MULTIS048	Anthropometric Measurements	MULTIS048_manual measurement	MULTIS048-1.cfg	SimTK	doi:10.18735/S5R97F	https://doi.org/10.18735/S5R97F
MULTIS049	Anthropometric Measurements	MULTIS049_manual measurement	MULTIS049-1.cfg	SimTK	doi:10.18735/S5R97F	https://doi.org/10.18735/S5R97F
MULTIS050	Anthropometric Measurements	MULTIS050_manual measurement	MULTIS050-1.cfg	SimTK	doi:10.18735/S5R97F	https://doi.org/10.18735/S5R97F
MULTIS051	Anthropometric Measurements	MULTIS051_manual measurement	MULTIS051-1.cfg	SimTK	doi:10.18735/S5R97F	https://doi.org/10.18735/S5R97F
MULTIS052	Anthropometric Measurements	MULTIS052_manual measurement	MULTIS052-1.cfg	SimTK	doi:10.18735/S5R97F	https://doi.org/10.18735/S5R97F
MULTIS053	Anthropometric Measurements	MULTIS053_manual measurement	MULTIS053-1.cfg	SimTK	doi:10.18735/S5R97F	https://doi.org/10.18735/S5R97F
MULTIS054	Anthropometric Measurements	MULTIS054_manual measurement	MULTIS054-1.cfg	SimTK	doi:10.18735/S5R97F	https://doi.org/10.18735/S5R97F
MULTIS055	Anthropometric Measurements	MULTIS055_manual measurement	MULTIS055-1.cfg	SimTK	doi:10.18735/S5R97F	https://doi.org/10.18735/S5R97F
MULTIS056	Anthropometric Measurements	MULTIS056_manual measurement	MULTIS056-1.cfg	SimTK	doi:10.18735/S5R97F	https://doi.org/10.18735/S5R97F
MULTIS057	Anthropometric Measurements	MULTIS057_manual measurement	MULTIS057-1.cfg	SimTK	doi:10.18735/S5R97F	https://doi.org/10.18735/S5R97F
MULTIS058	Anthropometric Measurements	MULTIS058_manual measurement	MULTIS058-1.cfg	SimTK	doi:10.18735/S5R97F	https://doi.org/10.18735/S5R97F
MULTIS059	Anthropometric Measurements	MULTIS059_manual measurement	MULTIS059-1.cfg	SimTK	doi:10.18735/S5R97F	https://doi.org/10.18735/S5R97F
MULTIS060	Anthropometric Measurements	MULTIS060_manual measurement	MULTIS060-1.cfg	SimTK	doi:10.18735/S5R97F	https://doi.org/10.18735/S5R97F
MULTIS061	Anthropometric Measurements	MULTIS061_manual measurement	MULTIS061-1.cfg	SimTK	doi:10.18735/S5R97F	https://doi.org/10.18735/S5R97F
MULTIS062	Anthropometric Measurements	MULTIS062_manual measurement	MULTIS062-1.cfg	SimTK	doi:10.18735/S5R97F	https://doi.org/10.18735/S5R97F
MULTIS063	Anthropometric Measurements	MULTIS063_manual measurement	MULTIS063-1.cfg	SimTK	doi:10.18735/S5R97F	https://doi.org/10.18735/S5R97F
MULTIS064	Anthropometric Measurements	MULTIS064_manual measurement	MULTIS064-1.cfg	SimTK	doi:10.18735/S5R97F	https://doi.org/10.18735/S5R97F
MULTIS065	Anthropometric Measurements	MULTIS065_manual measurement	MULTIS065-1.cfg	SimTK	doi:10.18735/S5R97F	https://doi.org/10.18735/S5R97F
MULTIS066	Anthropometric Measurements	MULTIS066_manual measurement	MULTIS066-1.cfg	SimTK	doi:10.18735/S5R97F	https://doi.org/10.18735/S5R97F
MULTIS067	Anthropometric Measurements	MULTIS067_manual measurement	MULTIS067-1.cfg	SimTK	doi:10.18735/S5R97F	https://doi.org/10.18735/S5R97F
MULTIS068	Anthropometric Measurements	MULTIS068_manual measurement	MULTIS068-1.cfg	SimTK	doi:10.18735/S5R97F	https://doi.org/10.18735/S5R97F
MULTIS069	Anthropometric Measurements	MULTIS069_manual measurement	MULTIS069-1.cfg	SimTK	doi:10.18735/S5R97F	https://doi.org/10.18735/S5R97F
MULTIS070	Anthropometric Measurements	MULTIS070_manual measurement	MULTIS070-1.cfg	SimTK	doi:10.18735/S5R97F	https://doi.org/10.18735/S5R97F
MULTIS071	Anthropometric Measurements	MULTIS071_manual measurement	MULTIS071-1.cfg	SimTK	doi:10.18735/S5R97F	https://doi.org/10.18735/S5R97F
MULTIS072	Anthropometric Measurements	MULTIS072_manual measurement	MULTIS072-1.cfg	SimTK	doi:10.18735/S5R97F	https://doi.org/10.18735/S5R97F
MULTIS073	Anthropometric Measurements	MULTIS073_manual measurement	MULTIS073-1.cfg	SimTK	doi:10.18735/S5R97F	https://doi.org/10.18735/S5R97F
MULTIS074	Anthropometric Measurements	MULTIS074_manual measurement	MULTIS074-1.cfg	SimTK	doi:10.18735/S5R97F	https://doi.org/10.18735/S5R97F
MULTIS075	Anthropometric Measurements	MULTIS075_manual measurement	MULTIS075-1.cfg	SimTK	doi:10.18735/S5R97F	https://doi.org/10.18735/S5R97F
MULTIS076	Anthropometric Measurements	MULTIS076_manual measurement	MULTIS076-1.cfg	SimTK	doi:10.18735/S5R97F	https://doi.org/10.18735/S5R97F
MULTIS077	Anthropometric Measurements	MULTIS077_manual measurement	MULTIS077-1.cfg	SimTK	doi:10.18735/S5R97F	https://doi.org/10.18735/S5R97F
MULTIS078	Anthropometric Measurements	MULTIS078_manual measurement	MULTIS078-1.cfg	SimTK	doi:10.18735/S5R97F	https://doi.org/10.18735/S5R97F
MULTIS079	Anthropometric Measurements	MULTIS079_manual measurement	MULTIS079-1.cfg	SimTK	doi:10.18735/S5R97F	https://doi.org/10.18735/S5R97F
MULTIS080	Anthropometric Measurements	MULTIS080_manual measurement	MULTIS080-1.cfg	SimTK	doi:10.18735/S5R97F	https://doi.org/10.18735/S5R97F
MULTIS081	Anthropometric Measurements	MULTIS081_manual measurement	MULTIS081-1.cfg	SimTK	doi:10.18735/S5R97F	https://doi.org/10.18735/S5R97F
MULTIS082	Anthropometric Measurements	MULTIS082_manual measurement	MULTIS082-1.cfg	SimTK	doi:10.18735/S5R97F	https://doi.org/10.18735/S5R97F
MULTIS083	Anthropometric Measurements	MULTIS083_manual measurement	MULTIS083-1.cfg	SimTK	doi:10.18735/S5R97F	https://doi.org/10.18735/S5R97F
MULTIS084	Anthropometric Measurements	MULTIS084_manual measurement	MULTIS084-1.cfg	SimTK	doi:10.18735/S5R97F	https://doi.org/10.18735/S5R97F
MULTIS085	Anthropometric Measurements	MULTIS085_manual measurement	MULTIS085-1.cfg	SimTK	doi:10.18735/S5R97F	https://doi.org/10.18735/S5R97F
MULTIS086	Anthropometric Measurements	MULTIS086_manual measurement	MULTIS086-1.cfg	SimTK	doi:10.18735/S5R97F	https://doi.org/10.18735/S5R97F
MULTIS087	Anthropometric Measurements	MULTIS087_manual measurement	MULTIS087-1.cfg	SimTK	doi:10.18735/S5R97F	https://doi.org/10.18735/S5R97F
MULTIS088	Anthropometric Measurements	MULTIS088_manual measurement	MULTIS088-1.cfg	SimTK	doi:10.18735/S5R97F	https://doi.org/10.18735/S5R97F
MULTIS089	Anthropometric Measurements	MULTIS089_manual measurement	MULTIS089-1.cfg	SimTK	doi:10.18735/S5R97F	https://doi.org/10.18735/S5R97F
MULTIS090	Anthropometric Measurements	MULTIS090_manual measurement	MULTIS090-1.cfg	SimTK	doi:10.18735/S5R97F	https://doi.org/10.18735/S5R97F
MULTIS091	Anthropometric Measurements	MULTIS091_manual measurement	MULTIS091-1.cfg	SimTK	doi:10.18735/S5R97F	https://doi.org/10.18735/S5R97F
MULTIS092	Anthropometric Measurements	MULTIS092_manual measurement	MULTIS092-1.cfg	SimTK	doi:10.18735/S5R97F	https://doi.org/10.18735/S5R97F
MULTIS093	Anthropometric Measurements	MULTIS093_manual measurement	MULTIS093-1.cfg	SimTK	doi:10.18735/S5R97F	https://doi.org/10.18735/S5R97F
MULTIS094	Anthropometric Measurements	MULTIS094_manual measurement	MULTIS094-1.cfg	SimTK	doi:10.18735/S5R97F	https://doi.org/10.18735/S5R97F
MULTIS095	Anthropometric Measurements	MULTIS095_manual measurement	MULTIS095-1.cfg	SimTK	doi:10.18735/S5R97F	https://doi.org/10.18735/S5R97F
MULTIS096	Anthropometric Measurements	MULTIS096_manual measurement	MULTIS096-1.cfg	SimTK	doi:10.18735/S5R97F	https://doi.org/10.18735/S5R97F
MULTIS097	Anthropometric Measurements	MULTIS097_manual measurement	MULTIS097-1.cfg	SimTK	doi:10.18735/S5R97F	https://doi.org/10.18735/S5R97F
MULTIS098	Anthropometric Measurements	MULTIS098_manual measurement	MULTIS098-1.cfg	SimTK	doi:10.18735/S5R97F	https://doi.org/10.18735/S5R97F
MULTIS099	Anthropometric Measurements	MULTIS099_manual measurement	MULTIS099-1.cfg	SimTK	doi:10.18735/S5R97F	https://doi.org/10.18735/S5R97F
MULTIS100	Anthropometric Measurements	MULTIS100_manual measurement	MULTIS100-1.cfg	SimTK	doi:10.18735/S5R97F	https://doi.org/10.18735/S5R97F
MULTIS101	Anthropometric Measurements	MULTIS101_manual measurement	MULTIS101-1.cfg	SimTK	doi:10.18735/S5R97F	https://doi.org/10.18735/S5R97F
