# Supplementary material for: Reference data on thickness and mechanics of tissue layers and anthropometry of musculoskeletal extremities
Source: Sci Data. 2018 Sep 25;5:180193. doi: 10.1038/sdata.2018.193 (PMC6154283; doi:10.1038/sdata.2018.193)
Supplement: Supplementary file 1 [file sdata2018193-isa1.zip › a_ultrasound_Erdemir.txt]

Sample Name	Protocol REF	Assay Name	Raw Data File	Comment[Data Repository]	Comment[Data Record Accession]	Comment[Data Record URI]	Protocol REF	Derived Data File	Comment[Data Repository]	Comment[Data Record Accession]	Comment[Data Record URI]
MULTIS001	Ultrasound Image Acquisition	MULTIS001_ultrasound	MULTIS001-1/Ultrasound	SimTK	doi:10.18735/S5R97F	https://doi.org/10.18735/S5R97F	Thickness Analysis	MULTIS001-1/TissueThickness	SimTK	doi:10.18735/S5R97F	https://doi.org/10.18735/S5R97F
MULTIS002	Ultrasound Image Acquisition	MULTIS002_ultrasound	MULTIS002-1/Ultrasound	SimTK	doi:10.18735/S5R97F	https://doi.org/10.18735/S5R97F	Thickness Analysis	MULTIS002-1/TissueThickness	SimTK	doi:10.18735/S5R97F	https://doi.org/10.18735/S5R97F
MULTIS004	Ultrasound Image Acquisition	MULTIS004_ultrasound	MULTIS004-1/Ultrasound	SimTK	doi:10.18735/S5R97F	https://doi.org/10.18735/S5R97F	Thickness Analysis	MULTIS004-1/TissueThickness	SimTK	doi:10.18735/S5R97F	https://doi.org/10.18735/S5R97F
MULTIS005	Ultrasound Image Acquisition	MULTIS005_ultrasound	MULTIS005-1/Ultrasound	SimTK	doi:10.18735/S5R97F	https://doi.org/10.18735/S5R97F	Thickness Analysis	MULTIS005-1/TissueThickness	SimTK	doi:10.18735/S5R97F	https://doi.org/10.18735/S5R97F
MULTIS006	Ultrasound Image Acquisition	MULTIS006_ultrasound	MULTIS006-1/Ultrasound	SimTK	doi:10.18735/S5R97F	https://doi.org/10.18735/S5R97F	Thickness Analysis	MULTIS006-1/TissueThickness	SimTK	doi:10.18735/S5R97F	https://doi.org/10.18735/S5R97F
MULTIS007	Ultrasound Image Acquisition	MULTIS007_ultrasound	MULTIS007-1/Ultrasound	SimTK	doi:10.18735/S5R97F	https://doi.org/10.18735/S5R97F	Thickness Analysis	MULTIS007-1/TissueThickness	SimTK	doi:10.18735/S5R97F	https://doi.org/10.18735/S5R97F
MULTIS008	Ultrasound Image Acquisition	MULTIS008_ultrasound	MULTIS008-1/Ultrasound	SimTK	doi:10.18735/S5R97F	https://doi.org/10.18735/S5R97F	Thickness Analysis	MULTIS008-1/TissueThickness	SimTK	doi:10.18735/S5R97F	https://doi.org/10.18735/S5R97F
MULTIS009	Ultrasound Image Acquisition	MULTIS009_ultrasound	MULTIS009-1/Ultrasound	SimTK	doi:10.18735/S5R97F	https://doi.org/10.18735/S5R97F	Thickness Analysis	MULTIS009-1/TissueThickness	SimTK	doi:10.18735/S5R97F	https://doi.org/10.18735/S5R97F
MULTIS010	Ultrasound Image Acquisition	MULTIS010_ultrasound	MULTIS010-1/Ultrasound	SimTK	doi:10.18735/S5R97F	https://doi.org/10.18735/S5R97F	Thickness Analysis	MULTIS010-1/TissueThickness	SimTK	doi:10.18735/S5R97F	https://doi.org/10.18735/S5R97F
MULTIS011	Ultrasound Image Acquisition	MULTIS011_ultrasound	MULTIS011-1/Ultrasound	SimTK	doi:10.18735/S5R97F	https://doi.org/10.18735/S5R97F	Thickness Analysis	MULTIS011-1/TissueThickness	SimTK	doi:10.18735/S5R97F	https://doi.org/10.18735/S5R97F
MULTIS012	Ultrasound Image Acquisition	MULTIS012_ultrasound	MULTIS012-1/Ultrasound	SimTK	doi:10.18735/S5R97F	https://doi.org/10.18735/S5R97F	Thickness Analysis	MULTIS012-1/TissueThickness	SimTK	doi:10.18735/S5R97F	https://doi.org/10.18735/S5R97F
MULTIS013	Ultrasound Image Acquisition	MULTIS013_ultrasound	MULTIS013-1/Ultrasound	SimTK	doi:10.18735/S5R97F	https://doi.org/10.18735/S5R97F	Thickness Analysis	MULTIS013-1/TissueThickness	SimTK	doi:10.18735/S5R97F	https://doi.org/10.18735/S5R97F
MULTIS014	Ultrasound Image Acquisition	MULTIS014_ultrasound	MULTIS014-1/Ultrasound	SimTK	doi:10.18735/S5R97F	https://doi.org/10.18735/S5R97F	Thickness Analysis	MULTIS014-1/TissueThickness	SimTK	doi:10.18735/S5R97F	https://doi.org/10.18735/S5R97F
MULTIS015	Ultrasound Image Acquisition	MULTIS015_ultrasound	MULTIS015-1/Ultrasound	SimTK	doi:10.18735/S5R97F	https://doi.org/10.18735/S5R97F	Thickness Analysis	MULTIS015-1/TissueThickness	SimTK	doi:10.18735/S5R97F	https://doi.org/10.18735/S5R97F
MULTIS016	Ultrasound Image Acquisition	MULTIS016_ultrasound	MULTIS016-1/Ultrasound	SimTK	doi:10.18735/S5R97F	https://doi.org/10.18735/S5R97F	Thickness Analysis	MULTIS016-1/TissueThickness	SimTK	doi:10.18735/S5R97F	https://doi.org/10.18735/S5R97F
MULTIS017	Ultrasound Image Acquisition	MULTIS017_ultrasound	MULTIS017-1/Ultrasound	SimTK	doi:10.18735/S5R97F	https://doi.org/10.18735/S5R97F	Thickness Analysis	MULTIS017-1/TissueThickness	SimTK	doi:10.18735/S5R97F	https://doi.org/10.18735/S5R97F
MULTIS018	Ultrasound Image Acquisition	MULTIS018_ultrasound	MULTIS018-1/Ultrasound	SimTK	doi:10.18735/S5R97F	https://doi.org/10.18735/S5R97F	Thickness Analysis	MULTIS018-1/TissueThickness	SimTK	doi:10.18735/S5R97F	https://doi.org/10.18735/S5R97F
MULTIS019	Ultrasound Image Acquisition	MULTIS019_ultrasound	MULTIS019-1/Ultrasound	SimTK	doi:10.18735/S5R97F	https://doi.org/10.18735/S5R97F	Thickness Analysis	MULTIS019-1/TissueThickness	SimTK	doi:10.18735/S5R97F	https://doi.org/10.18735/S5R97F
MULTIS020	Ultrasound Image Acquisition	MULTIS020_ultrasound	MULTIS020-1/Ultrasound	SimTK	doi:10.18735/S5R97F	https://doi.org/10.18735/S5R97F	Thickness Analysis	MULTIS020-1/TissueThickness	SimTK	doi:10.18735/S5R97F	https://doi.org/10.18735/S5R97F
MULTIS021	Ultrasound Image Acquisition	MULTIS021_ultrasound	MULTIS021-1/Ultrasound	SimTK	doi:10.18735/S5R97F	https://doi.org/10.18735/S5R97F	Thickness Analysis	MULTIS021-1/TissueThickness	SimTK	doi:10.18735/S5R97F	https://doi.org/10.18735/S5R97F
MULTIS022	Ultrasound Image Acquisition	MULTIS022_ultrasound	MULTIS022-1/Ultrasound	SimTK	doi:10.18735/S5R97F	https://doi.org/10.18735/S5R97F	Thickness Analysis	MULTIS022-1/TissueThickness	SimTK	doi:10.18735/S5R97F	https://doi.org/10.18735/S5R97F
MULTIS023	Ultrasound Image Acquisition	MULTIS023_ultrasound	MULTIS023-1/Ultrasound	SimTK	doi:10.18735/S5R97F	https://doi.org/10.18735/S5R97F	Thickness Analysis	MULTIS023-1/TissueThickness	SimTK	doi:10.18735/S5R97F	https://doi.org/10.18735/S5R97F
MULTIS024	Ultrasound Image Acquisition	MULTIS024_ultrasound	MULTIS024-1/Ultrasound	SimTK	doi:10.18735/S5R97F	https://doi.org/10.18735/S5R97F	Thickness Analysis	MULTIS024-1/TissueThickness	SimTK	doi:10.18735/S5R97F	https://doi.org/10.18735/S5R97F
MULTIS025	Ultrasound Image Acquisition	MULTIS025_ultrasound	MULTIS025-1/Ultrasound	SimTK	doi:10.18735/S5R97F	https://doi.org/10.18735/S5R97F	Thickness Analysis	MULTIS025-1/TissueThickness	SimTK	doi:10.18735/S5R97F	https://doi.org/10.18735/S5R97F
MULTIS026	Ultrasound Image Acquisition	MULTIS026_ultrasound	MULTIS026-1/Ultrasound	SimTK	doi:10.18735/S5R97F	https://doi.org/10.18735/S5R97F	Thickness Analysis	MULTIS026-1/TissueThickness	SimTK	doi:10.18735/S5R97F	https://doi.org/10.18735/S5R97F
MULTIS027	Ultrasound Image Acquisition	MULTIS027_ultrasound	MULTIS027-1/Ultrasound	SimTK	doi:10.18735/S5R97F	https://doi.org/10.18735/S5R97F	Thickness Analysis	MULTIS027-1/TissueThickness	SimTK	doi:10.18735/S5R97F	https://doi.org/10.18735/S5R97F
MULTIS028	Ultrasound Image Acquisition	MULTIS028_ultrasound	MULTIS028-1/Ultrasound	SimTK	doi:10.18735/S5R97F	https://doi.org/10.18735/S5R97F	Thickness Analysis	MULTIS028-1/TissueThickness	SimTK	doi:10.18735/S5R97F	https://doi.org/10.18735/S5R97F
MULTIS029	Ultrasound Image Acquisition	MULTIS029_ultrasound	MULTIS029-1/Ultrasound	SimTK	doi:10.18735/S5R97F	https://doi.org/10.18735/S5R97F	Thickness Analysis	MULTIS029-1/TissueThickness	SimTK	doi:10.18735/S5R97F	https://doi.org/10.18735/S5R97F
MULTIS030	Ultrasound Image Acquisition	MULTIS030_ultrasound	MULTIS030-1/Ultrasound	SimTK	doi:10.18735/S5R97F	https://doi.org/10.18735/S5R97F	Thickness Analysis	MULTIS030-1/TissueThickness	SimTK	doi:10.18735/S5R97F	https://doi.org/10.18735/S5R97F
MULTIS031	Ultrasound Image Acquisition	MULTIS031_ultrasound	MULTIS031-1/Ultrasound	SimTK	doi:10.18735/S5R97F	https://doi.org/10.18735/S5R97F	Thickness Analysis	MULTIS031-1/TissueThickness	SimTK	doi:10.18735/S5R97F	https://doi.org/10.18735/S5R97F
MULTIS032	Ultrasound Image Acquisition	MULTIS032_ultrasound	MULTIS032-1/Ultrasound	SimTK	doi:10.18735/S5R97F	https://doi.org/10.18735/S5R97F	Thickness Analysis	MULTIS032-1/TissueThickness	SimTK	doi:10.18735/S5R97F	https://doi.org/10.18735/S5R97F
MULTIS033	Ultrasound Image Acquisition	MULTIS033_ultrasound	MULTIS033-1/Ultrasound	SimTK	doi:10.18735/S5R97F	https://doi.org/10.18735/S5R97F	Thickness Analysis	MULTIS033-1/TissueThickness	SimTK	doi:10.18735/S5R97F	https://doi.org/10.18735/S5R97F
MULTIS034	Ultrasound Image Acquisition	MULTIS034_ultrasound	MULTIS034-1/Ultrasound	SimTK	doi:10.18735/S5R97F	https://doi.org/10.18735/S5R97F	Thickness Analysis	MULTIS034-1/TissueThickness	SimTK	doi:10.18735/S5R97F	https://doi.org/10.18735/S5R97F
MULTIS035	Ultrasound Image Acquisition	MULTIS035_ultrasound	MULTIS035-1/Ultrasound	SimTK	doi:10.18735/S5R97F	https://doi.org/10.18735/S5R97F	Thickness Analysis	MULTIS035-1/TissueThickness	SimTK	doi:10.18735/S5R97F	https://doi.org/10.18735/S5R97F
MULTIS036	Ultrasound Image Acquisition	MULTIS036_ultrasound	MULTIS036-1/Ultrasound	SimTK	doi:10.18735/S5R97F	https://doi.org/10.18735/S5R97F	Thickness Analysis	MULTIS036-1/TissueThickness	SimTK	doi:10.18735/S5R97F	https://doi.org/10.18735/S5R97F
MULTIS037	Ultrasound Image Acquisition	MULTIS037_ultrasound	MULTIS037-1/Ultrasound	SimTK	doi:10.18735/S5R97F	https://doi.org/10.18735/S5R97F	Thickness Analysis	MULTIS037-1/TissueThickness	SimTK	doi:10.18735/S5R97F	https://doi.org/10.18735/S5R97F
MULTIS038	Ultrasound Image Acquisition	MULTIS038_ultrasound	MULTIS038-1/Ultrasound	SimTK	doi:10.18735/S5R97F	https://doi.org/10.18735/S5R97F	Thickness Analysis	MULTIS038-1/TissueThickness	SimTK	doi:10.18735/S5R97F	https://doi.org/10.18735/S5R97F
MULTIS039	Ultrasound Image Acquisition	MULTIS039_ultrasound	MULTIS039-1/Ultrasound	SimTK	doi:10.18735/S5R97F	https://doi.org/10.18735/S5R97F	Thickness Analysis	MULTIS039-1/TissueThickness	SimTK	doi:10.18735/S5R97F	https://doi.org/10.18735/S5R97F
MULTIS040	Ultrasound Image Acquisition	MULTIS040_ultrasound	MULTIS040-1/Ultrasound	SimTK	doi:10.18735/S5R97F	https://doi.org/10.18735/S5R97F	Thickness Analysis	MULTIS040-1/TissueThickness	SimTK	doi:10.18735/S5R97F	https://doi.org/10.18735/S5R97F
MULTIS041	Ultrasound Image Acquisition	MULTIS041_ultrasound	MULTIS041-1/Ultrasound	SimTK	doi:10.18735/S5R97F	https://doi.org/10.18735/S5R97F	Thickness Analysis	MULTIS041-1/TissueThickness	SimTK	doi:10.18735/S5R97F	https://doi.org/10.18735/S5R97F
MULTIS042	Ultrasound Image Acquisition	MULTIS042_ultrasound	MULTIS042-1/Ultrasound	SimTK	doi:10.18735/S5R97F	https://doi.org/10.18735/S5R97F	Thickness Analysis	MULTIS042-1/TissueThickness	SimTK	doi:10.18735/S5R97F	https://doi.org/10.18735/S5R97F
MULTIS043	Ultrasound Image Acquisition	MULTIS043_ultrasound	MULTIS043-1/Ultrasound	SimTK	doi:10.18735/S5R97F	https://doi.org/10.18735/S5R97F	Thickness Analysis	MULTIS043-1/TissueThickness	SimTK	doi:10.18735/S5R97F	https://doi.org/10.18735/S5R97F
MULTIS044	Ultrasound Image Acquisition	MULTIS044_ultrasound	MULTIS044-1/Ultrasound	SimTK	doi:10.18735/S5R97F	https://doi.org/10.18735/S5R97F	Thickness Analysis	MULTIS044-1/TissueThickness	SimTK	doi:10.18735/S5R97F	https://doi.org/10.18735/S5R97F
MULTIS045	Ultrasound Image Acquisition	MULTIS045_ultrasound	MULTIS045-1/Ultrasound	SimTK	doi:10.18735/S5R97F	https://doi.org/10.18735/S5R97F	Thickness Analysis	MULTIS045-1/TissueThickness	SimTK	doi:10.18735/S5R97F	https://doi.org/10.18735/S5R97F
MULTIS046	Ultrasound Image Acquisition	MULTIS046_ultrasound	MULTIS046-1/Ultrasound	SimTK	doi:10.18735/S5R97F	https://doi.org/10.18735/S5R97F	Thickness Analysis	MULTIS046-1/TissueThickness	SimTK	doi:10.18735/S5R97F	https://doi.org/10.18735/S5R97F
MULTIS047	Ultrasound Image Acquisition	MULTIS047_ultrasound	MULTIS047-1/Ultrasound	SimTK	doi:10.18735/S5R97F	https://doi.org/10.18735/S5R97F	Thickness Analysis	MULTIS047-1/TissueThickness	SimTK	doi:10.18735/S5R97F	https://doi.org/10.18735/S5R97F
MULTIS048	Ultrasound Image Acquisition	MULTIS048_ultrasound	MULTIS048-1/Ultrasound	SimTK	doi:10.18735/S5R97F	https://doi.org/10.18735/S5R97F	Thickness Analysis	MULTIS048-1/TissueThickness	SimTK	doi:10.18735/S5R97F	https://doi.org/10.18735/S5R97F
MULTIS049	Ultrasound Image Acquisition	MULTIS049_ultrasound	MULTIS049-1/Ultrasound	SimTK	doi:10.18735/S5R97F	https://doi.org/10.18735/S5R97F	Thickness Analysis	MULTIS049-1/TissueThickness	SimTK	doi:10.18735/S5R97F	https://doi.org/10.18735/S5R97F
MULTIS050	Ultrasound Image Acquisition	MULTIS050_ultrasound	MULTIS050-1/Ultrasound	SimTK	doi:10.18735/S5R97F	https://doi.org/10.18735/S5R97F	Thickness Analysis	MULTIS050-1/TissueThickness	SimTK	doi:10.18735/S5R97F	https://doi.org/10.18735/S5R97F
MULTIS051	Ultrasound Image Acquisition	MULTIS051_ultrasound	MULTIS051-1/Ultrasound	SimTK	doi:10.18735/S5R97F	https://doi.org/10.18735/S5R97F	Thickness Analysis	MULTIS051-1/TissueThickness	SimTK	doi:10.18735/S5R97F	https://doi.org/10.18735/S5R97F
MULTIS052	Ultrasound Image Acquisition	MULTIS052_ultrasound	MULTIS052-1/Ultrasound	SimTK	doi:10.18735/S5R97F	https://doi.org/10.18735/S5R97F	Thickness Analysis	MULTIS052-1/TissueThickness	SimTK	doi:10.18735/S5R97F	https://doi.org/10.18735/S5R97F
MULTIS053	Ultrasound Image Acquisition	MULTIS053_ultrasound	MULTIS053-1/Ultrasound	SimTK	doi:10.18735/S5R97F	https://doi.org/10.18735/S5R97F	Thickness Analysis	MULTIS053-1/TissueThickness	SimTK	doi:10.18735/S5R97F	https://doi.org/10.18735/S5R97F
MULTIS054	Ultrasound Image Acquisition	MULTIS054_ultrasound	MULTIS054-1/Ultrasound	SimTK	doi:10.18735/S5R97F	https://doi.org/10.18735/S5R97F	Thickness Analysis	MULTIS054-1/TissueThickness	SimTK	doi:10.18735/S5R97F	https://doi.org/10.18735/S5R97F
MULTIS055	Ultrasound Image Acquisition	MULTIS055_ultrasound	MULTIS055-1/Ultrasound	SimTK	doi:10.18735/S5R97F	https://doi.org/10.18735/S5R97F	Thickness Analysis	MULTIS055-1/TissueThickness	SimTK	doi:10.18735/S5R97F	https://doi.org/10.18735/S5R97F
MULTIS056	Ultrasound Image Acquisition	MULTIS056_ultrasound	MULTIS056-1/Ultrasound	SimTK	doi:10.18735/S5R97F	https://doi.org/10.18735/S5R97F	Thickness Analysis	MULTIS056-1/TissueThickness	SimTK	doi:10.18735/S5R97F	https://doi.org/10.18735/S5R97F
MULTIS057	Ultrasound Image Acquisition	MULTIS057_ultrasound	MULTIS057-1/Ultrasound	SimTK	doi:10.18735/S5R97F	https://doi.org/10.18735/S5R97F	Thickness Analysis	MULTIS057-1/TissueThickness	SimTK	doi:10.18735/S5R97F	https://doi.org/10.18735/S5R97F
MULTIS058	Ultrasound Image Acquisition	MULTIS058_ultrasound	MULTIS058-1/Ultrasound	SimTK	doi:10.18735/S5R97F	https://doi.org/10.18735/S5R97F	Thickness Analysis	MULTIS058-1/TissueThickness	SimTK	doi:10.18735/S5R97F	https://doi.org/10.18735/S5R97F
MULTIS059	Ultrasound Image Acquisition	MULTIS059_ultrasound	MULTIS059-1/Ultrasound	SimTK	doi:10.18735/S5R97F	https://doi.org/10.18735/S5R97F	Thickness Analysis	MULTIS059-1/TissueThickness	SimTK	doi:10.18735/S5R97F	https://doi.org/10.18735/S5R97F
MULTIS060	Ultrasound Image Acquisition	MULTIS060_ultrasound	MULTIS060-1/Ultrasound	SimTK	doi:10.18735/S5R97F	https://doi.org/10.18735/S5R97F	Thickness Analysis	MULTIS060-1/TissueThickness	SimTK	doi:10.18735/S5R97F	https://doi.org/10.18735/S5R97F
MULTIS061	Ultrasound Image Acquisition	MULTIS061_ultrasound	MULTIS061-1/Ultrasound	SimTK	doi:10.18735/S5R97F	https://doi.org/10.18735/S5R97F	Thickness Analysis	MULTIS061-1/TissueThickness	SimTK	doi:10.18735/S5R97F	https://doi.org/10.18735/S5R97F
MULTIS062	Ultrasound Image Acquisition	MULTIS062_ultrasound	MULTIS062-1/Ultrasound	SimTK	doi:10.18735/S5R97F	https://doi.org/10.18735/S5R97F	Thickness Analysis	MULTIS062-1/TissueThickness	SimTK	doi:10.18735/S5R97F	https://doi.org/10.18735/S5R97F
MULTIS063	Ultrasound Image Acquisition	MULTIS063_ultrasound	MULTIS063-1/Ultrasound	SimTK	doi:10.18735/S5R97F	https://doi.org/10.18735/S5R97F	Thickness Analysis	MULTIS063-1/TissueThickness	SimTK	doi:10.18735/S5R97F	https://doi.org/10.18735/S5R97F
MULTIS064	Ultrasound Image Acquisition	MULTIS064_ultrasound	MULTIS064-1/Ultrasound	SimTK	doi:10.18735/S5R97F	https://doi.org/10.18735/S5R97F	Thickness Analysis	MULTIS064-1/TissueThickness	SimTK	doi:10.18735/S5R97F	https://doi.org/10.18735/S5R97F
MULTIS065	Ultrasound Image Acquisition	MULTIS065_ultrasound	MULTIS065-1/Ultrasound	SimTK	doi:10.18735/S5R97F	https://doi.org/10.18735/S5R97F	Thickness Analysis	MULTIS065-1/TissueThickness	SimTK	doi:10.18735/S5R97F	https://doi.org/10.18735/S5R97F
MULTIS066	Ultrasound Image Acquisition	MULTIS066_ultrasound	MULTIS066-1/Ultrasound	SimTK	doi:10.18735/S5R97F	https://doi.org/10.18735/S5R97F	Thickness Analysis	MULTIS066-1/TissueThickness	SimTK	doi:10.18735/S5R97F	https://doi.org/10.18735/S5R97F
MULTIS067	Ultrasound Image Acquisition	MULTIS067_ultrasound	MULTIS067-1/Ultrasound	SimTK	doi:10.18735/S5R97F	https://doi.org/10.18735/S5R97F	Thickness Analysis	MULTIS067-1/TissueThickness	SimTK	doi:10.18735/S5R97F	https://doi.org/10.18735/S5R97F
MULTIS068	Ultrasound Image Acquisition	MULTIS068_ultrasound	MULTIS068-1/Ultrasound	SimTK	doi:10.18735/S5R97F	https://doi.org/10.18735/S5R97F	Thickness Analysis	MULTIS068-1/TissueThickness	SimTK	doi:10.18735/S5R97F	https://doi.org/10.18735/S5R97F
MULTIS069	Ultrasound Image Acquisition	MULTIS069_ultrasound	MULTIS069-1/Ultrasound	SimTK	doi:10.18735/S5R97F	https://doi.org/10.18735/S5R97F	Thickness Analysis	MULTIS069-1/TissueThickness	SimTK	doi:10.18735/S5R97F	https://doi.org/10.18735/S5R97F
MULTIS070	Ultrasound Image Acquisition	MULTIS070_ultrasound	MULTIS070-1/Ultrasound	SimTK	doi:10.18735/S5R97F	https://doi.org/10.18735/S5R97F	Thickness Analysis	MULTIS070-1/TissueThickness	SimTK	doi:10.18735/S5R97F	https://doi.org/10.18735/S5R97F
MULTIS071	Ultrasound Image Acquisition	MULTIS071_ultrasound	MULTIS071-1/Ultrasound	SimTK	doi:10.18735/S5R97F	https://doi.org/10.18735/S5R97F	Thickness Analysis	MULTIS071-1/TissueThickness	SimTK	doi:10.18735/S5R97F	https://doi.org/10.18735/S5R97F
MULTIS072	Ultrasound Image Acquisition	MULTIS072_ultrasound	MULTIS072-1/Ultrasound	SimTK	doi:10.18735/S5R97F	https://doi.org/10.18735/S5R97F	Thickness Analysis	MULTIS072-1/TissueThickness	SimTK	doi:10.18735/S5R97F	https://doi.org/10.18735/S5R97F
MULTIS073	Ultrasound Image Acquisition	MULTIS073_ultrasound	MULTIS073-1/Ultrasound	SimTK	doi:10.18735/S5R97F	https://doi.org/10.18735/S5R97F	Thickness Analysis	MULTIS073-1/TissueThickness	SimTK	doi:10.18735/S5R97F	https://doi.org/10.18735/S5R97F
MULTIS074	Ultrasound Image Acquisition	MULTIS074_ultrasound	MULTIS074-1/Ultrasound	SimTK	doi:10.18735/S5R97F	https://doi.org/10.18735/S5R97F	Thickness Analysis	MULTIS074-1/TissueThickness	SimTK	doi:10.18735/S5R97F	https://doi.org/10.18735/S5R97F
MULTIS075	Ultrasound Image Acquisition	MULTIS075_ultrasound	MULTIS075-1/Ultrasound	SimTK	doi:10.18735/S5R97F	https://doi.org/10.18735/S5R97F	Thickness Analysis	MULTIS075-1/TissueThickness	SimTK	doi:10.18735/S5R97F	https://doi.org/10.18735/S5R97F
MULTIS076	Ultrasound Image Acquisition	MULTIS076_ultrasound	MULTIS076-1/Ultrasound	SimTK	doi:10.18735/S5R97F	https://doi.org/10.18735/S5R97F	Thickness Analysis	MULTIS076-1/TissueThickness	SimTK	doi:10.18735/S5R97F	https://doi.org/10.18735/S5R97F
MULTIS077	Ultrasound Image Acquisition	MULTIS077_ultrasound	MULTIS077-1/Ultrasound	SimTK	doi:10.18735/S5R97F	https://doi.org/10.18735/S5R97F	Thickness Analysis	MULTIS077-1/TissueThickness	SimTK	doi:10.18735/S5R97F	https://doi.org/10.18735/S5R97F
MULTIS078	Ultrasound Image Acquisition	MULTIS078_ultrasound	MULTIS078-1/Ultrasound	SimTK	doi:10.18735/S5R97F	https://doi.org/10.18735/S5R97F	Thickness Analysis	MULTIS078-1/TissueThickness	SimTK	doi:10.18735/S5R97F	https://doi.org/10.18735/S5R97F
MULTIS079	Ultrasound Image Acquisition	MULTIS079_ultrasound	MULTIS079-1/Ultrasound	SimTK	doi:10.18735/S5R97F	https://doi.org/10.18735/S5R97F	Thickness Analysis	MULTIS079-1/TissueThickness	SimTK	doi:10.18735/S5R97F	https://doi.org/10.18735/S5R97F
MULTIS080	Ultrasound Image Acquisition	MULTIS080_ultrasound	MULTIS080-1/Ultrasound	SimTK	doi:10.18735/S5R97F	https://doi.org/10.18735/S5R97F	Thickness Analysis	MULTIS080-1/TissueThickness	SimTK	doi:10.18735/S5R97F	https://doi.org/10.18735/S5R97F
MULTIS081	Ultrasound Image Acquisition	MULTIS081_ultrasound	MULTIS081-1/Ultrasound	SimTK	doi:10.18735/S5R97F	https://doi.org/10.18735/S5R97F	Thickness Analysis	MULTIS081-1/TissueThickness	SimTK	doi:10.18735/S5R97F	https://doi.org/10.18735/S5R97F
MULTIS082	Ultrasound Image Acquisition	MULTIS082_ultrasound	MULTIS082-1/Ultrasound	SimTK	doi:10.18735/S5R97F	https://doi.org/10.18735/S5R97F	Thickness Analysis	MULTIS082-1/TissueThickness	SimTK	doi:10.18735/S5R97F	https://doi.org/10.18735/S5R97F
MULTIS083	Ultrasound Image Acquisition	MULTIS083_ultrasound	MULTIS083-1/Ultrasound	SimTK	doi:10.18735/S5R97F	https://doi.org/10.18735/S5R97F	Thickness Analysis	MULTIS083-1/TissueThickness	SimTK	doi:10.18735/S5R97F	https://doi.org/10.18735/S5R97F
MULTIS084	Ultrasound Image Acquisition	MULTIS084_ultrasound	MULTIS084-1/Ultrasound	SimTK	doi:10.18735/S5R97F	https://doi.org/10.18735/S5R97F	Thickness Analysis	MULTIS084-1/TissueThickness	SimTK	doi:10.18735/S5R97F	https://doi.org/10.18735/S5R97F
MULTIS085	Ultrasound Image Acquisition	MULTIS085_ultrasound	MULTIS085-1/Ultrasound	SimTK	doi:10.18735/S5R97F	https://doi.org/10.18735/S5R97F	Thickness Analysis	MULTIS085-1/TissueThickness	SimTK	doi:10.18735/S5R97F	https://doi.org/10.18735/S5R97F
MULTIS086	Ultrasound Image Acquisition	MULTIS086_ultrasound	MULTIS086-1/Ultrasound	SimTK	doi:10.18735/S5R97F	https://doi.org/10.18735/S5R97F	Thickness Analysis	MULTIS086-1/TissueThickness	SimTK	doi:10.18735/S5R97F	https://doi.org/10.18735/S5R97F
MULTIS087	Ultrasound Image Acquisition	MULTIS087_ultrasound	MULTIS087-1/Ultrasound	SimTK	doi:10.18735/S5R97F	https://doi.org/10.18735/S5R97F	Thickness Analysis	MULTIS087-1/TissueThickness	SimTK	doi:10.18735/S5R97F	https://doi.org/10.18735/S5R97F
MULTIS088	Ultrasound Image Acquisition	MULTIS088_ultrasound	MULTIS088-1/Ultrasound	SimTK	doi:10.18735/S5R97F	https://doi.org/10.18735/S5R97F	Thickness Analysis	MULTIS088-1/TissueThickness	SimTK	doi:10.18735/S5R97F	https://doi.org/10.18735/S5R97F
MULTIS089	Ultrasound Image Acquisition	MULTIS089_ultrasound	MULTIS089-1/Ultrasound	SimTK	doi:10.18735/S5R97F	https://doi.org/10.18735/S5R97F	Thickness Analysis	MULTIS089-1/TissueThickness	SimTK	doi:10.18735/S5R97F	https://doi.org/10.18735/S5R97F
MULTIS090	Ultrasound Image Acquisition	MULTIS090_ultrasound	MULTIS090-1/Ultrasound	SimTK	doi:10.18735/S5R97F	https://doi.org/10.18735/S5R97F	Thickness Analysis	MULTIS090-1/TissueThickness	SimTK	doi:10.18735/S5R97F	https://doi.org/10.18735/S5R97F
MULTIS091	Ultrasound Image Acquisition	MULTIS091_ultrasound	MULTIS091-1/Ultrasound	SimTK	doi:10.18735/S5R97F	https://doi.org/10.18735/S5R97F	Thickness Analysis	MULTIS091-1/TissueThickness	SimTK	doi:10.18735/S5R97F	https://doi.org/10.18735/S5R97F
MULTIS092	Ultrasound Image Acquisition	MULTIS092_ultrasound	MULTIS092-1/Ultrasound	SimTK	doi:10.18735/S5R97F	https://doi.org/10.18735/S5R97F	Thickness Analysis	MULTIS092-1/TissueThickness	SimTK	doi:10.18735/S5R97F	https://doi.org/10.18735/S5R97F
MULTIS093	Ultrasound Image Acquisition	MULTIS093_ultrasound	MULTIS093-1/Ultrasound	SimTK	doi:10.18735/S5R97F	https://doi.org/10.18735/S5R97F	Thickness Analysis	MULTIS093-1/TissueThickness	SimTK	doi:10.18735/S5R97F	https://doi.org/10.18735/S5R97F
MULTIS094	Ultrasound Image Acquisition	MULTIS094_ultrasound	MULTIS094-1/Ultrasound	SimTK	doi:10.18735/S5R97F	https://doi.org/10.18735/S5R97F	Thickness Analysis	MULTIS094-1/TissueThickness	SimTK	doi:10.18735/S5R97F	https://doi.org/10.18735/S5R97F
MULTIS095	Ultrasound Image Acquisition	MULTIS095_ultrasound	MULTIS095-1/Ultrasound	SimTK	doi:10.18735/S5R97F	https://doi.org/10.18735/S5R97F	Thickness Analysis	MULTIS095-1/TissueThickness	SimTK	doi:10.18735/S5R97F	https://doi.org/10.18735/S5R97F
MULTIS096	Ultrasound Image Acquisition	MULTIS096_ultrasound	MULTIS096-1/Ultrasound	SimTK	doi:10.18735/S5R97F	https://doi.org/10.18735/S5R97F	Thickness Analysis	MULTIS096-1/TissueThickness	SimTK	doi:10.18735/S5R97F	https://doi.org/10.18735/S5R97F
MULTIS097	Ultrasound Image Acquisition	MULTIS097_ultrasound	MULTIS097-1/Ultrasound	SimTK	doi:10.18735/S5R97F	https://doi.org/10.18735/S5R97F	Thickness Analysis	MULTIS097-1/TissueThickness	SimTK	doi:10.18735/S5R97F	https://doi.org/10.18735/S5R97F
MULTIS098	Ultrasound Image Acquisition	MULTIS098_ultrasound	MULTIS098-1/Ultrasound	SimTK	doi:10.18735/S5R97F	https://doi.org/10.18735/S5R97F	Thickness Analysis	MULTIS098-1/TissueThickness	SimTK	doi:10.18735/S5R97F	https://doi.org/10.18735/S5R97F
MULTIS099	Ultrasound Image Acquisition	MULTIS099_ultrasound	MULTIS099-1/Ultrasound	SimTK	doi:10.18735/S5R97F	https://doi.org/10.18735/S5R97F	Thickness Analysis	MULTIS099-1/TissueThickness	SimTK	doi:10.18735/S5R97F	https://doi.org/10.18735/S5R97F
MULTIS100	Ultrasound Image Acquisition	MULTIS100_ultrasound	MULTIS100-1/Ultrasound	SimTK	doi:10.18735/S5R97F	https://doi.org/10.18735/S5R97F	Thickness Analysis	MULTIS100-1/TissueThickness	SimTK	doi:10.18735/S5R97F	https://doi.org/10.18735/S5R97F
MULTIS101	Ultrasound Image Acquisition	MULTIS101_ultrasound	MULTIS101-1/Ultrasound	SimTK	doi:10.18735/S5R97F	https://doi.org/10.18735/S5R97F	Thickness Analysis	MULTIS101-1/TissueThickness	SimTK	doi:10.18735/S5R97F	https://doi.org/10.18735/S5R97F
